# Supplementary material for: Proteome changes of sheep rumen epithelium during postnatal development
Source: Front Genet. 2022 Oct 25;13:1031707. doi: 10.3389/fgene.2022.1031707 (PMC9641056; doi:10.3389/fgene.2022.1031707)
Supplement: Supplementary file 1 [file Table1.XLSX]

## Sheet: Table S1
Table S1. Differentially expressed proteins between sheep rumen eipthelium of day 0 and day 15.
Protein ID	Gene	Fold change	P value	Trend	Description
A0A6P7EFU7	FASN	0.378956	0.000474579	down	3-hydroxyacyl-[acyl-carrier-protein] dehydratase
A0A6P3E6H0	LOC101104808	0.333648	0.00952445	down	Aldehyde oxidase
A0A6P3YGV5	LRPPRC	0.334088	0.000305378	down	leucine-rich PPR motif-containing protein, mitochondrial
A0A6P7ECC4	CRYBG1	3.19919	4.736e-05	up	beta/gamma crystallin domain-containing protein 1 isoform X1
A0A6P7DVI6	HDLBP	0.459049	0.00118367	down	vigilin
A0A6P7EIK0	CLUH	0.184487	1.45515e-05	down	Clustered mitochondria protein homolog
W5P2V1	PCCA	0.213727	0.000187687	down	Propanoyl-CoA:carbon dioxide ligase subunit alpha
A0A6P3YNG8	CAPN1	2.24434	0.00929867	up	Calcium-activated neutral proteinase 1
W5PHW0	HSP90AB1	0.415176	0.00115923	down	HATPase_c domain-containing protein
A0A6P3EQI3	ATP5F1A	0.449751	9.34499e-05	down	ATP synthase subunit alpha
A0A6P3E7A2	TGM1	0.202484	0.0179731	down	protein-glutamine gamma-glutamyltransferase K
A0A6P3E4S6	HSPA9	0.318353	7.66452e-06	down	75 kDa glucose-regulated protein
W5PQL0	UGDH	0.306883	0.0104642	down	UDP-glucose 6-dehydrogenase
P04074	ATP1A1	0.470415	0.00591331	down	Sodium/potassium-transporting ATPase subunit alpha-1
W5QIQ6	SQOR	0.277925	0.000529876	down	Pyr_redox_2 domain-containing protein
W5NWF7	TUFM	0.427554	0.00137403	down	Elongation factor Tu
W5PEP7	ATP5F1B	0.439826	0.000768089	down	ATP synthase subunit beta
A0A6P7EBH5	TLN2	2.10004	0.0217539	up	talin-2 isoform X2
C3V6M4	CAST	3.6031	0.000308571	up	Calpain inhibitor
W5Q9T3	LMNB1	2.07234	0.00127774	up	Uncharacterized protein
A0A6P7DS14	PADI1	0.398252	0.00251919	down	Protein-arginine deiminase
A0A6P3ED35	ACADVL	0.25145	0.000128326	down	very long-chain specific acyl-CoA dehydrogenase, mitochondrial
W5QGT9	HMGCS2	0.0258342	0.0410498	down	3-hydroxy-3-methylglutaryl coenzyme A synthase
A0A6P7EI98	EVPL	2.74423	0.00601346	up	envoplakin isoform X1
W5P8U8	DSG2	2.19233	0.0470465	up	Uncharacterized protein
A0A6P7DYE9	SHMT2	0.466667	0.000805793	down	Serine hydroxymethyltransferase
A0A6P3YTK2	TRAP1	0.294439	0.00019038	down	heat shock protein 75 kDa, mitochondrial
A0A6P3E9X2	IMMT	0.415552	0.0116408	down	MICOS complex subunit MIC60
A0A6P3EBJ0	KRT7	5.42021	7.12919e-05	up	keratin, type II cytoskeletal 7 isoform X1
W5P446	HSD17B13	0.0856487	0.00547289	down	Uncharacterized protein
A0A6P7EIL9	ECM1	0.0998574	0.00022764	down	extracellular matrix protein 1 isoform X2
A0A6P7EL95	IARS2	0.496208	0.0260133	down	Isoleucyl-tRNA synthetase
A0A6P7D3X4	CKB	0.39413	0.000201969	down	Creatine kinase
A0A6P3EIM0	ACSF2	0.128656	0.0254601	down	acyl-CoA synthetase family member 2, mitochondrial
W5P416	SF3B3	0.489409	0.000226206	down	Uncharacterized protein
A0A6P7DVM2	GFPT1	0.386894	0.00318915	down	Glutamine--fructose-6-phosphate transaminase (isomerizing)
W5Q5N9	KRT8	13.1677	0.0158141	up	IF rod domain-containing protein
A0A6P3E0I4	PCCB	0.210395	3.57515e-05	down	propionyl-CoA carboxylase beta chain, mitochondrial
A0A6P3TQY5	SCEL	3.80795	0.00672686	up	sciellin isoform X2
A0A6P3YIG9	ANXA3	2.09228	0.043612	up	Annexin
A0A6P7EI90	MYO18A	0.346075	0.000109725	down	unconventional myosin-XVIIIa isoform X8
W5PSK1	HYOU1	0.418516	0.00421249	down	Uncharacterized protein
I1WXR3	SERPINA1	5.76609	1.39484e-06	up	Alpha-1-antitrypsin transcript variant 1
W5QGP1	BDH1	0.224352	0.00729298	down	Uncharacterized protein
W5PQE5	SERPINH1	0.399644	0.00488003	down	Collagen-binding protein
A0A6P3E4A5	CSDE1	0.353446	0.00277147	down	cold shock domain-containing protein E1 isoform X3
A0A6P3EDS8	FGA	0.397367	0.00540148	down	Fibrinogen alpha chain
A0A6P3EDU1	LOC101111965	0.197537	0.0196017	down	alcohol dehydrogenase S chain
W5QBF9	HADHB	0.485194	0.00252103	down	Uncharacterized protein
A0A6P7EIS7	IVL	4.29737	0.0139634	up	involucrin isoform X1
W5NYL0	MAOA	0.416027	0.0125692	down	Amine oxidase
A0A6P3E2P0	EML4	0.456994	0.00118253	down	echinoderm microtubule-associated protein-like 4 isoform X2
A0A6P3E9F8	HSD17B4	0.430122	0.00421777	down	peroxisomal multifunctional enzyme type 2
A0A6P3TEL7	ENDOU	0.0432724	0.0177388	down	Poly(U)-specific endoribonuclease
A0A6P7D1T1	ACADS	0.11382	0.0244353	down	short-chain specific acyl-CoA dehydrogenase, mitochondrial
A0A6P3YN82	HSPH1	0.0906623	0.0291601	down	Heat shock 110 kDa protein
A0A6P3CWY3	FH	0.497566	0.000146985	down	Fumarate hydratase, mitochondrial
W5PVR9	ERMP1	0.35363	0.000470748	down	Peptidase_M28 domain-containing protein
W5PDU8	GARS1	0.403232	0.00282111	down	Diadenosine tetraphosphate synthetase
A0A6P7DGL2	MVP	0.47903	0.0281232	down	Major vault protein
A0A6P3EED1	MDH2	0.384765	8.79024e-05	down	Malate dehydrogenase
A0A6P3EFE9	GOT2	0.30819	3.87048e-05	down	Aspartate aminotransferase
A0A6P3ELK8	LOC101102527	0.310908	0.000226739	down	cytochrome b-c1 complex subunit 2, mitochondrial
W5P328	EIF2A	0.413689	0.00107751	down	Eukaryotic translation initiation factor 2A
A0A6P7ES96	PPP1R13L	2.72788	0.00620387	up	relA-associated inhibitor isoform X2
A0A6P3E230	AK2	0.350178	0.000219382	down	Adenylate kinase 2, mitochondrial
A0A6P3E2K1	MAT2A	0.412819	0.00361061	down	S-adenosylmethionine synthase
A0A6P3YPH9	GSR	0.309208	0.00998127	down	Glutathione reductase
W5QG62	UMPS	0.488173	0.00577838	down	OMPdecase
A0A6P7EL75	LOC106990096	0.117339	0.00128092	down	complement factor H
A0A6P3EMB6	ADK	0.413104	0.000701783	down	Adenosine kinase
A0A6P7D8I8	CTSD	0.446502	0.000103512	down	Cathepsin D
A0A6P7EPM0	VSIG10L	0.284409	0.0317508	down	LOW QUALITY PROTEIN: V-set and immunoglobulin domain-containing protein 10-like
W5PLM2	SUOX	0.218217	0.00150012	down	Sulfite oxidase
W5PLC9	LOC101108520	0.31563	0.000749341	down	Creatine kinase
A0A6P3EDY8	BSG	0.150187	0.000131919	down	Basigin
A0A6P3TCT8	CP	0.0491597	0.0284866	down	ceruloplasmin isoform X1
A0A6P3E7X6	CS	0.465991	0.0222715	down	Citrate synthase
A0A6P3T5V7	HMGCS1	0.0778233	0.00193612	down	3-hydroxy-3-methylglutaryl coenzyme A synthase
A0A6P3YLE3	ACOX1	0.334105	0.00380666	down	Acyl-coenzyme A oxidase
A0A6P3YH48	TST	0.165697	0.0125938	down	Sulfurtransferase
A0A6P3CX30	SLC25A10	0.439798	0.00574208	down	mitochondrial dicarboxylate carrier
A0A6P3EEB1	SEC23A	0.200665	0.0473542	down	Protein transport protein SEC23
A0A6P7EB10	ARG1	3.04032	0.00621235	up	Arginase
A0A6P3TLC9	KRT6A	0.0938199	0.000350838	down	keratin, type II cytoskeletal 6A
A0A6P3EL65	AFG3L2	0.436581	0.001233	down	AFG3-like protein 2
W5PMM2	ERP44	0.460328	0.0216425	down	Thioredoxin domain-containing protein
A0A6P3T623	FGG	0.422785	0.0115731	down	fibrinogen gamma chain isoform X1
W5QAB1	HPX	0.027552	0.00131327	down	Uncharacterized protein
A0A6P7EG00	MRC2	0.249288	0.00545817	down	C-type mannose receptor 2
A0A6P7EQE4	SVIL	2.77284	0.00726453	up	supervillin isoform X1
A0A6P7ESK2	NUCB1	0.48123	0.000279672	down	Nucleobindin-1
W5P972	HSDL2	0.374451	0.0150355	down	SCP2 domain-containing protein
W5PE01	TAGLN2	0.40202	0.000248928	down	Transgelin
A0A6P7EQQ0	ALDH9A1	2.4487	0.000583577	up	4-trimethylaminobutyraldehyde dehydrogenase
A0A6P3EMP3	ETFA	0.399852	0.00175746	down	Electron transfer flavoprotein subunit alpha
A0A6P7DD85	ECHS1	0.498676	0.00772781	down	enoyl-CoA hydratase, mitochondrial
A0A6P7D7R1	GFM1	0.281255	0.00107363	down	Elongation factor G, mitochondrial
A0A6P7DXS0	KRT80	2.72475	0.0104915	up	keratin, type II cytoskeletal 80 isoform X2
A0A6P3EBR1	SCIN	5.5756	0.0078862	up	Adseverin
A0A411EYW6	HMOX2	0.290741	0.00303431	down	Heme oxygenase (biliverdin-producing)
W5P7Q3	PHB	0.395723	0.00271573	down	Prohibitin
A0A6P3TY36	2022-03-02	0.414974	0.000320467	down	mitochondrial amidoxime reducing component 2
W5Q8B4	FKBP10	0.464755	0.000663374	down	Peptidylprolyl isomerase
W5NX11	EPB41	2.1364	0.00180571	up	Band 4.1
W5Q3H9	UPP1	0.245904	0.0128004	down	Uridine phosphorylase
W5QEG5	SUPT16H	0.208525	0.0194127	down	FACT complex subunit
W5Q0A5	DDX5	0.314227	0.00771748	down	DEAD box protein 5
A0A6P7DBV8	ADD3	2.09691	0.0155326	up	gamma-adducin isoform X2
A0A6P3EHI6	AIFM1	0.461444	0.0140835	down	apoptosis-inducing factor 1, mitochondrial isoform X1
W5PS45	MAN2B1	0.27988	0.00236028	down	Alpha-mannosidase
A0A6P7DWN7	PPP1R7	2.00755	0.000846236	up	Protein phosphatase 1 regulatory subunit 22
A0A6P7ENN1	SAMHD1	0.319901	0.0223343	down	Deoxynucleoside triphosphate triphosphohydrolase SAMHD1
A0A6P3DZ04	CLCA2	0.341674	0.00156754	down	calcium-activated chloride channel regulator 2
A0A6P3YLJ4	ETF1	0.431234	7.73886e-05	down	Eukaryotic peptide chain release factor subunit 1
W5PUV3	NT5E	0.252687	0.00389529	down	Ecto-5-nucleotidase
A0A6P7E1Y8	ZC3HAV1	0.476947	0.00725218	down	Poly [ADP-ribose] polymerase
A0A6P7EPG3	CTSA	0.071325	0.000151145	down	Carboxypeptidase
W5PDD0	LCP1	0.136544	0.00603426	down	Uncharacterized protein
A0A6P7DH92	MAB21L4	6.37507	0.000519417	up	protein mab-21-like 4
W5QH56	AHSG	5.25633	4.40817e-05	up	Alpha-2-HS-glycoprotein
W5PL70	PDCD4	3.63863	0.00160704	up	Programmed cell death protein 4
W5Q7T8	THBS4	0.381205	0.00986167	down	Uncharacterized protein
W5Q4U5	CPT1A	0.269272	4.01943e-05	down	Carnitine O-palmitoyltransferase
A0A6P3ED38	G3BP1	0.426691	0.0055633	down	ras GTPase-activating protein-binding protein 1 isoform X2
A0A6P9FRE2	GDI1	2.44613	0.0162764	up	Rab GDP dissociation inhibitor
A0A6P3YP95	ARPC1B	0.377951	0.000131412	down	Actin-related protein 2/3 complex subunit
A0A6P7DTG5	SDHB	0.374736	0.0131375	down	Succinate dehydrogenase [ubiquinone] iron-sulfur subunit, mitochondrial
A0A6P3E8M4	ENPP3	0.201223	0.00120315	down	ectonucleotide pyrophosphatase/phosphodiesterase family member 3
W5QFD5	GJA1	0.232068	0.000693021	down	Gap junction protein
A0A6P7DNM3	CTSB	0.484855	0.0205957	down	Cathepsin B
A0A6P3EBV7	DLD	0.466248	0.000115377	down	Dihydrolipoyl dehydrogenase
W5PI58	NDUFA9	0.454735	0.000816171	down	Epimerase domain-containing protein
W5Q4V5	BZW1	0.491924	0.0138547	down	W2 domain-containing protein
W5P8N9	IDH3B	0.483581	0.00035363	down	Isocitrate dehydrogenase [NAD] subunit, mitochondrial
A0A6P3EFV2	ETFB	0.4977	0.0189068	down	Electron transfer flavoprotein subunit beta
A0A6P3YPK5	RNPEP	2.56	0.00165441	up	aminopeptidase B isoform X1
A0A6P3EGS7	VDAC2	0.475355	0.000994426	down	Voltage-dependent anion-selective channel protein 2
A0A6P7EEY0	SERPINF1	0.406501	0.0153026	down	pigment epithelium-derived factor isoform X1
A0A6P7ES27	ETHE1	0.293167	0.000488279	down	persulfide dioxygenase ETHE1, mitochondrial isoform X1
A0A6P7DL80	PDK3	0.37994	0.00684252	down	Protein-serine/threonine kinase
W5P530	LOC101104705	0.294957	0.00569448	down	SERPIN domain-containing protein
A0A6P7ELZ6	HDGF	2.22238	0.00839768	up	hepatoma-derived growth factor isoform X1
A0A6P7DK33	MECP2	2.70724	0.0191355	up	Methyl-CpG-binding protein 2
W5PEW4	HTATIP2	0.476812	0.00733783	down	NAD(P)-bd_dom domain-containing protein
W5P1Z5	PMPCA	0.305854	0.000899706	down	Alpha-MPP
W5PP37	ATP5PD	0.378172	5.80987e-05	down	ATP synthase subunit d, mitochondrial
W5P1H0	CTSC	0.107777	0.0116752	down	Cathepsin C
A0A6P3EK28	ATP5F1C	0.426618	0.00131218	down	ATP synthase subunit gamma
W5QEA9	ATP5PB	0.384051	0.000146164	down	ATP synthase F(0) complex subunit B1, mitochondrial
A0A6P3TYT9	ALCAM	6.70531	0.000818147	up	Activated leukocyte cell adhesion molecule
A0A6P3EDE6	LASP1	2.21775	0.0404704	up	LIM and SH3 domain protein 1
A0A6P3E4H8	SLC25A13	0.340651	0.0100851	down	calcium-binding mitochondrial carrier protein Aralar2 isoform X1
A0A6P3EF63	LOC101115964	0.443864	0.0485688	down	Transmembrane protease serine
W5PLF3	DECR1	3.00121	0.000875996	up	Uncharacterized protein
W5P8L0	ALDH18A1	0.466666	0.0102434	down	Delta-1-pyrroline-5-carboxylate synthase
A0A6P7DID4	GUSB	0.299128	0.00942132	down	Beta-glucuronidase
A0A6P3TTG5	LOC101121267	0.205837	0.0267037	down	Transmembrane protease serine
W5PYD1	MTAP	2.55831	0.0004882	up	S-methyl-5-thioadenosine phosphorylase
A0A6P3TE53	SERPINB13	0.150273	0.000752302	down	serpin B13 isoform X1
A0A6P7EQR6	LOC101105179	0.274755	2.59586e-05	down	Cytochrome c oxidase subunit 4
A0A6P7ERC6	LOC114108777	0.181143	0.0164273	down	cytochrome c
W5NR14	IDH3A	0.456902	5.07822e-06	down	Isocitrate dehydrogenase [NAD] subunit, mitochondrial
A0A6P7ESH8	RCN3	0.400572	0.00745218	down	reticulocalbin-3
P02083		9.25903	7.04428e-05	up	Hemoglobin fetal subunit beta
A0A6P3TL70	ATP6V0A1	0.264236	0.000985699	down	V-type proton ATPase subunit a
W5Q740	ABCD3	0.134955	0.0137289	down	ABC transporter domain-containing protein
A0A6P7DRE2	NUDC	0.384593	0.000381512	down	Nuclear distribution protein C homolog
A0A6P3E2M2	PNPT1	0.173837	0.000674485	down	Polynucleotide phosphorylase 1
A0A6P7EVA3	RCN1	0.452224	0.0100852	down	reticulocalbin-1
A0A6P3TUY7	UBAP2L	0.449223	0.00251037	down	ubiquitin-associated protein 2-like isoform X2
W5NU20	CNOT1	2.12533	0.00459112	up	Uncharacterized protein
O46390	BGN	0.253328	0.0161911	down	Biglycan
W5P5G5	CAPNS1	3.00003	0.00588718	up	Calcium-activated neutral proteinase small subunit
A0A6P3ERH2	PDXDC1	0.385226	9.35063e-05	down	pyridoxal-dependent decarboxylase domain-containing protein 1
A0A6P3E515	IGF2BP2	2.03797	0.0104849	up	insulin-like growth factor 2 mRNA-binding protein 2 isoform X1
A0A6P7E0Q6	ATXN10	2.18861	0.00407324	up	Ataxin-10
A0A6P3T4J7	PABPC4	0.45831	5.874e-05	down	Polyadenylate-binding protein
W5PWK3	TBRG4	0.170708	0.00120757	down	RAP domain-containing protein
A0A6P3YSJ0	OAT	0.481644	0.0184639	down	Ornithine--oxo-acid aminotransferase
W5PBQ7	MTCH2	0.321999	0.00151473	down	Uncharacterized protein
A0A6P3EJP8	ECH1	0.317623	0.00119161	down	delta(3,5)-Delta(2,4)-dienoyl-CoA isomerase, mitochondrial
W5P8X9	CLIC4	0.472401	0.000326931	down	Chloride intracellular channel protein
A0A6P7E6Z5	LOC101107004	0.225039	0.0116361	down	UDP-glucuronosyltransferase
W5P945	ATP1B3	0.426103	0.0318963	down	Sodium/potassium-transporting ATPase subunit beta
C5IWT4	C21orf33	0.410559	0.0267372	down	Chromosome 21 open reading frame 33
A0A6P3CXV1	UGT1A1	0.419378	0.0209634	down	UDP-glucuronosyltransferase
A0A6P3EGA3	SWAP70	0.492142	0.000778324	down	switch-associated protein 70 isoform X1
A0A6P3ED16	NT5C3A	0.27516	0.00163955	down	5-nucleotidase
A0A6P3YNB8	KCTD12	2.19671	0.00525777	up	BTB/POZ domain-containing protein KCTD12
A0A6P7D7E4	DDAH2	2.13495	0.0118453	up	Dimethylargininase
W5QGQ8	SUCLG1	0.490286	0.0318139	down	Succinate--CoA ligase [ADP/GDP-forming] subunit alpha, mitochondrial
A0A6P3EC26	LOC101113001	0.301382	0.000124531	down	Cytochrome b-c1 complex subunit Rieske, mitochondrial
A0A6P3ER56	ABHD11	0.277188	0.00120277	down	protein ABHD11 isoform X2
A0A6P3E9S4	IFIH1	-	0	down	RNA helicase
A0A6P7EP53	EPB41L1	5.1741	0.0117063	up	band 4.1-like protein 1 isoform X5
A0A6P7EN67	LOC101115640	2.59023	0.0059042	up	guanine nucleotide-binding protein G(S) subunit alpha isoform X8
A0A6P9FQQ3	SLC26A3	0.300685	0.0478795	down	Chloride anion exchanger
A0A6P7D8M4	PRCP	0.259305	0.00565276	down	lysosomal Pro-X carboxypeptidase
A0A6P3TMM6	ASNS	0.23683	0.00105956	down	Asparagine synthetase [glutamine-hydrolyzing]
A0A6P7E7X9	RBM47	0.227347	0.000455211	down	RNA-binding motif protein 47
A0A6P3TIX6	PTCD3	0.0882325	0.00142639	down	pentatricopeptide repeat domain-containing protein 3, mitochondrial
A0A6P3YRW1	GCLC	0.321753	0.000395073	down	Glutamate--cysteine ligase
A0A6P3YQ79	CCDC6	2.22893	0.0345344	up	coiled-coil domain-containing protein 6
A0A6P7EQQ1	LOC114108656	0.0202558	0.0448721	down	prostaglandin F synthase 1-like
A0A6P3E6P9	NFKB1	2.36806	0.0124534	up	Nuclear factor NF-kappa-B p105 subunit
W5PZI1	LOC101113728	0.416422	0.00148157	down	Clusterin
W5QET6	SLC16A1	0.171923	0.000813083	down	Monocarboxylate transporter 1
A0A6P7DYX6	HDHD5	0.407488	0.00924558	down	haloacid dehalogenase-like hydrolase domain-containing 5 isoform X2
A0A6P7DCY1	NDUFV3	0.357811	0.0256467	down	Complex I-9kD
A0A6P3T7C5	SLMAP	3.17794	0.0194242	up	sarcolemmal membrane-associated protein isoform X3
W5PS58	SRPRA	0.411004	0.0424336	down	SRP54 domain-containing protein
W5Q124	LOC101119509	0.0805244	0.00247987	down	SERPIN domain-containing protein
A0A6P3YMN1	CA12	0.221465	0.0163012	down	Carbonic anhydrase
A0A6P3EG44	LOC101104114	0.127437	0.0469261	down	LOW QUALITY PROTEIN: serpin B4-like
W5Q678	SEC24D	0.380997	0.0012691	down	Uncharacterized protein
A0A6P3E9V4	TOMM40	0.325083	0.000441544	down	mitochondrial import receptor subunit TOM40 homolog
A0A6P7D348	COX5A	0.219609	0.00168206	down	Cytochrome c oxidase polypeptide Va
A0A6P7DXN6	KRT18	16.4075	0.0234716	up	keratin, type I cytoskeletal 18
A0A6P7E2N2	TECR	0.489849	0.00169841	down	Very-long-chain enoyl-CoA reductase
A0A6P3E635	DAP3	0.138396	0.004461	down	28S ribosomal protein S29, mitochondrial isoform X4
A0A6P3E8K2	SLC25A12	0.386596	0.0247544	down	calcium-binding mitochondrial carrier protein Aralar1 isoform X2
W5PTA0	ATP5PO	0.337901	2.54688e-05	down	ATP synthase peripheral stalk subunit OSCP
A0A6P3E8E8	POLR2A	0.487098	0.0109146	down	DNA-directed RNA polymerase subunit
W5NZ21	ATAD3A	0.211248	0.015104	down	AAA domain-containing protein
W5P2U9	LRRC59	0.428499	0.00152962	down	Uncharacterized protein
F1CGW1	UGT1A9	0.0663111	0.0152166	down	UDP-glucuronosyltransferase
A0A6P3YKW7	LOC101113583	0.408312	0.00533003	down	lanosterol 14-alpha demethylase isoform X1
A0A6P3T9B5	GALNT1	0.124107	0.00822341	down	Polypeptide N-acetylgalactosaminyltransferase
A0A6P7E4G3	TIMM44	0.387249	0.000948767	down	Mitochondrial import inner membrane translocase subunit TIM44
W5P896	ALAS1	0.445493	0.000357057	down	5-aminolevulinate synthase
A0A6P7DKU0	IDH3G	0.402191	0.000590175	down	Isocitrate dehydrogenase [NAD] subunit, mitochondrial
A0A6P7D8Z5	MTA2	0.476988	0.000420256	down	metastasis-associated protein MTA2
W5PKM5	PGAM5	0.398665	0.0191298	down	Uncharacterized protein
A0A6P3TA60	LOC101121563	0.203492	0.0179976	down	cytochrome P450 2J2-like isoform X1
A0A6P7EQ62	ACSF3	0.260001	0.0298548	down	acyl-CoA synthetase family member 3, mitochondrial isoform X1
A0A6P7DB38	ERLIN1	3.21025	0.00517813	up	erlin-1
A0A6P7DFS2	YWHAG	2.39001	0.0303001	up	14-3-3 protein gamma
A0A6P3TPY0	LOC101120084	0.22348	0.00898132	down	Sulfotransferase
W5Q9X1	DNAJC7	0.444491	0.000253644	down	Uncharacterized protein
A0A6P7E7S4	LOC101105132	0.202493	0.000111929	down	dnaJ homolog subfamily A member 1
A0A6P9FR08	KRT17	0.0611931	0.00238798	down	keratin 17, type I
A0A6P7EQ20	USP10	0.404188	0.00317474	down	Ubiquitin carboxyl-terminal hydrolase
W5NRY9	GCNT3	0.373447	0.0370306	down	Beta-1,3-galactosyl-O-glycosyl-glycoprotein beta-1,6-N-acetylglucosaminyltransferase 3
A0A6P3YH97	CMAS	2.55158	0.00266709	up	CMP-N-acetylneuraminic acid synthase
A0A6P7D4M3	LOC101113211	0.285952	0.036862	down	Ig mu chain C region membrane-bound form
A0A6P7EEK0	NAXD	2.15488	0.00361928	up	ATP-dependent (S)-NAD(P)H-hydrate dehydratase
A0A6P3E749	NDUFB9	0.386914	0.000206838	down	Complex I-B22
A0A6P7EP29	GLUL	0.11756	0.00528887	down	Glutamine synthetase
A0A6P7E7Q6	GAK	0.39467	0.0279304	down	LOW QUALITY PROTEIN: cyclin-G-associated kinase
W5Q5G7		0.456198	0.000188971	down	Uncharacterized protein
W5PMN0	SEC63	0.247164	0.000199109	down	J domain-containing protein
A0A6P7D579	LOC101112930	0.394018	0.00284658	down	Beta-galactosidase
A0A6P3EAY4	CHP1	0.440473	0.00314633	down	calcineurin B homologous protein 1
A0A6P3TRU7	LOC101113599	0.221589	0.00130669	down	cytochrome c1, heme protein, mitochondrial
W5P0F8	ABCF2	0.233481	0.00191255	down	Uncharacterized protein
A0A6P3T7X6	LOC101117146	0.332861	0.00563599	down	serpin A3-7-like
A0A6P7DQU2	GMPPA	0.286926	0.00131088	down	mannose-1-phosphate guanyltransferase alpha isoform X2
W5QD93	LOC101119050	0.314457	0.00122092	down	Uncharacterized protein
W5Q4H1	TMED7	0.371781	8.01588e-05	down	GOLD domain-containing protein
A0A6P7EIL5	DUSP14	0.491963	0.0427862	down	Protein-tyrosine-phosphatase
W5PW27	COX5B	0.389518	0.00835225	down	Cytochrome c oxidase polypeptide Vb
W5P599	EPCAM	3.42293	0.00397044	up	Epithelial cell adhesion molecule
A0A6P9FQN8	ARL8B	2.27873	0.000819671	up	ADP-ribosylation factor-like protein 8B
A0A6P7ETU0	CAPNS2	7.95645	0.00259681	up	calpain small subunit 2
A0A6P7EIL1	LGALS3BP	0.37289	0.0115614	down	Galectin-3-binding protein
A0A6P7EGL0	KRT10	3.59946	0.0286661	up	keratin, type I cytoskeletal 10 isoform X1
A0A6P7E0A5	PRKAR2B	2.09006	0.0301727	up	cAMP-dependent protein kinase type II-beta regulatory subunit
W5NW80	GAA	0.241261	0.0347998	down	P-type domain-containing protein
W5P1C2	NUCB2	0.314941	0.0205358	down	Uncharacterized protein
A0A6P7ELW3	RPTN	2.39255	0.0020103	up	trichohyalin
A0A6P7E236	CUL1	0.461582	0.0478384	down	cullin-1
W5PMH5	MRPS7	0.434624	0.016454	down	Ribosomal_S7 domain-containing protein
A0A6P3EEN6	LZTFL1	4.46502	1.87553e-05	up	Leucine zipper transcription factor-like protein 1
A0A6P7D124	YWHAH	2.27183	0.00305961	up	14-3-3 protein eta isoform X1
W5PMI4	MRPL46	0.15886	0.000588079	down	39S ribosomal protein L46, mitochondrial
W5PPE0	LOC101109377	0.441003	0.0207208	down	Aldo_ket_red domain-containing protein
W5NX59	SPTLC2	0.469234	0.0384464	down	Aminotran_1_2 domain-containing protein
W5PXF6	PROM2	0.434385	0.0442325	down	Uncharacterized protein
W5NUD6	A2ML1	0.143116	7.43577e-05	down	Uncharacterized protein
W5PPL5	GRPEL1	0.238811	0.00133903	down	GrpE protein homolog
A0A6P3CWS2	SLIRP	0.120506	0.000385471	down	SRA stem-loop-interacting RNA-binding protein, mitochondrial
W5Q038	AHNAK	2.99473	0.0385524	up	PDZ domain-containing protein
A0A6P3EFL1	LOC101121538	0.226081	2.32362e-05	down	Cytochrome c oxidase subunit
W5PLD5	CNN2	2.07702	0.00989763	up	Calponin
A0A6P7E6H6	LOX	0.236897	0.0269764	down	Lysyl oxidase homolog
A0A6P3EBR4	GNS	0.402011	0.0096269	down	N-acetylglucosamine-6-sulfatase
A0A6P7D754	NUP153	3.26921	0.00189452	up	nuclear pore complex protein Nup153 isoform X2
A0A6P3TEW9	SARNP	2.20918	0.00564341	up	SAP domain-containing ribonucleoprotein isoform X2
W5QIW1	LGALS3	2.03586	0.0095916	up	Galectin
A0A6P3E745	TUFT1	4.29598	0.029438	up	tuftelin isoform X1
W5QBN6	PDHX	0.343317	0.00164528	down	Dihydrolipoamide acetyltransferase component of pyruvate dehydrogenase complex
A0A6P7D9Y7	MARK2	0.259137	0.00531417	down	Non-specific serine/threonine protein kinase
W5Q2X0	PPFIBP2	0.243145	0.00849377	down	Uncharacterized protein
A0A6P7E6Q7	OCIAD2	0.444833	0.017217	down	OCIA domain-containing protein 2
W5Q0Q5	ATP5PF	0.483101	0.00330489	down	ATP synthase-coupling factor 6, mitochondrial
A0A6P3EIX8	GRN	0.173961	0.0103677	down	granulins
W5PB27	NDUFS3	0.395252	0.00138094	down	Complex I-30kD
A0A6P7DJI8	PSMD10	2.01778	0.00422013	up	26S proteasome non-ATPase regulatory subunit 10 isoform X1
W5PBG4	MCU	0.430852	0.000263447	down	Calcium uniporter protein
A0A6P7DTN1	SET	2.0336	0.0399849	up	protein SET isoform X1
W5P841	CAMK1	0.106178	7.96323e-05	down	Protein kinase domain-containing protein
A0A6P7ECW4	LOC101108663	0.293889	0.00024575	down	Cytochrome b-c1 complex subunit 7
A0A6P3YJT2	LGALSL	0.162239	0.00223496	down	Galectin
W5PXG3		0.268479	6.77367e-05	down	COX6C domain-containing protein
A0A6P3DZ25	S100A2	2.7469	0.000740344	up	Protein S100
W5PMJ1	PTGES2	0.137567	0.00351207	down	Microsomal prostaglandin E synthase 2
W5PVX8	PPP3CA	3.77341	7.45023e-05	up	Serine/threonine-protein phosphatase
A0A6P3E5J8	AP1M2	0.422606	0.00779467	down	AP-1 complex subunit mu-2 isoform X2
W5PFP6	TRNT1	0.494541	0.0147847	down	Uncharacterized protein
W5NRG0	PTGR2	2.96186	0.0140293	up	15-oxoprostaglandin 13-reductase
W5P266	LOC101120889	0.447918	0.0136349	down	Arylamine N-acetyltransferase
A0A6P7DIQ8	GLS	0.158905	0.00142712	down	Glutaminase
A0A6P3T3X5	LOC101123158	2.07145	0.0239652	up	histone H1.5
A0A6P7EDD0	GPT	0.397839	0.0117231	down	alanine aminotransferase 1 isoform X2
W5P5V3	NDUFB7	0.414273	0.00554839	down	Complex I-B18
W5QH58	DNAJB11	0.333331	0.0121957	down	J domain-containing protein
A0A6P3E6W9	ENDOG	0.174307	3.12717e-05	down	Endonuclease
A0A6P7DQ76	LOC105613517	2.46153	0.0254637	up	small proline-rich protein 3-like
A0A6P7DC32	TM9SF3	0.366964	0.000897193	down	Transmembrane 9 superfamily member
W5P8I3	LOC114111781	0.280122	0.00433416	down	2-iminobutanoate/2-iminopropanoate deaminase
A0A6P7D2A8	SNX6	0.123518	0.0353129	down	Sorting nexin
A0A6P7DVY5	IL36RN	-	0	down	Interleukin-1
A0A6P7E2I0	FAM3C	0.349522	5.41422e-07	down	Protein FAM3C
A0A6P3TB12	PAX9	0.397301	0.0485999	down	Paired box protein Pax-9
W5PM65	PPP2R5A	2.96458	0.00116267	up	Serine/threonine-protein phosphatase 2A 56 kDa regulatory subunit
A0A6P3ECU3	PON1	0.413184	0.00364278	down	serum paraoxonase/arylesterase 1 isoform X1
W5QGS1	MRPL44	0.358273	0.0126991	down	Uncharacterized protein
A0A6P7EC41	LOC105608705	0.46607	0.0352002	down	ER membrane protein complex subunit 2
A0A6P7DTL2	NOXA1	2.68875	0.0027223	up	NADPH oxidase activator 1
A0A6P7EQZ6	NEBL	2.29198	0.0329028	up	nebulette isoform X5
W5P5G6	FKBP2	0.360721	0.00266845	down	Peptidylprolyl isomerase
A0A6P3YPH1	ACSL1	0.482661	0.022576	down	long-chain-fatty-acid--CoA ligase 1 isoform X2
W5NYE8	SEL1L	0.30357	0.0281245	down	Fibronectin type-II domain-containing protein
A0A6P3T9P0	KPNA6	0.453978	0.00289222	down	Importin subunit alpha
A0A6P3EPM7	LOC101106288	2.1227	0.0152952	up	histone H1x
A0A6P9FQM1	ARL3	2.06598	0.000434791	up	ADP-ribosylation factor-like protein 3
A0A6P7DGF3	FAM234A	2.08064	0.0335428	up	protein FAM234A isoform X2
A0A6P3YLI0	SCCPDH	2.54358	0.0124888	up	saccharopine dehydrogenase-like oxidoreductase
A0A6P3E768	LOC101119648	0.394822	0.0266369	down	25-hydroxycholesterol 7-alpha-hydroxylase
A0A6P3EB78	C7H15orf48	0.251565	2.15206e-05	down	normal mucosa of esophagus-specific gene 1 protein
W5NW49	COASY	0.351513	0.00725308	down	Uncharacterized protein
W5QGQ2	LOC101102714	0.03582	0.00768884	down	Lysozyme
A0A6P7E2T0	RAD23A	3.37112	0.00333572	up	UV excision repair protein RAD23
W5NZL8	KLHL41	3.49574	0.000859048	up	BTB domain-containing protein
A0A6P3EF50	ABCB7	0.240756	0.0059642	down	ATP-binding cassette sub-family B member 7, mitochondrial
W5NX68	AASDHPPT	0.37826	0.0018829	down	4-phosphopantetheinyl transferase
A0A6P3EIJ9	LOC101113508	0.340087	0.0119377	down	protein SCO1 homolog, mitochondrial
W5P098	CORO1A	0.111034	0.0028142	down	Coronin
A0A6P3T8X3	MTX2	0.336624	0.00499149	down	metaxin-2 isoform X2
A0A6P7EGK0	P3H4	0.374236	0.0139162	down	endoplasmic reticulum protein SC65 isoform X1
A0A6P7DYQ1	NDUFA6	0.356127	0.0166833	down	NADH dehydrogenase [ubiquinone] 1 alpha subcomplex subunit 6
A0A6P3YSW5	DNAJA3	0.0768732	0.000473092	down	dnaJ homolog subfamily A member 3, mitochondrial isoform X2
A0A6P7DUQ7	TMEM214	0.302291	0.0030611	down	transmembrane protein 214
W5PR35	DDX18	0.482716	0.0212236	down	RNA helicase
A0A6P3DZR2	HRG	6.66573	0.0353872	up	histidine-rich glycoprotein
D5M8S1		0.460615	0.00481859	down	NADH dehydrogenase [ubiquinone] 1 beta subcomplex subunit 8, mitochondrial
W5Q2V0	YKT6	2.59402	0.0260734	up	Uncharacterized protein
W5PKD2	GCDH	0.346992	0.00380618	down	Uncharacterized protein
A0A6P9FQM6	CRISP3	0.394757	0.00117619	down	cysteine-rich secretory protein 3 precursor
A0A6P7DFU6	MRPS34	0.20433	0.00811283	down	28S ribosomal protein S34, mitochondrial
A0A6P3T2N3	OTUB2	0.0328045	0.00486515	down	Ubiquitinyl hydrolase 1
W5PLQ3	LARS2	0.462216	0.017214	down	Leucyl-tRNA synthetase
A0A6P3E7G1	TSTD1	2.76323	0.00341248	up	thiosulfate:glutathione sulfurtransferase isoform X1
A0A6P7DD57	MYO5B	0.368191	0.0011375	down	unconventional myosin-Vb
A0A6P3EQM8	MRPL49	0.198298	0.0220269	down	39S ribosomal protein L49, mitochondrial
A0A6P3EEQ6	RBBP9	2.01736	0.0297355	up	putative hydrolase RBBP9
F1ASZ5	GILT	0.428786	0.0365043	down	Interferon-gamma-inducible lysosomal thiol reductase
W5PBX9	BCKDHA	0.225102	6.00608e-07	down	2-oxoisovalerate dehydrogenase subunit alpha
W5PWX5	PPIL1	2.00593	0.0389274	up	Peptidyl-prolyl cis-trans isomerase
W5PJN0	PSPH	0.408557	0.0213389	down	O-phosphoserine phosphohydrolase
A0A6P3ER25	LOC101110202	0.204643	0.0106995	down	cytochrome P450 3A24-like
A0A6P7E0U5	TRABD	0.468438	0.0180508	down	traB domain-containing protein
W5PQA3	MRPL28	0.226362	0.000480169	down	39S ribosomal protein L28, mitochondrial
A0A6P3E813	MRPL27	0.177548	2.0602e-05	down	39S ribosomal protein L27, mitochondrial
A0A6P3EDT2	TIMM21	0.17656	0.000138765	down	Mitochondrial import inner membrane translocase subunit Tim21
W5QAH8	NDUFA2	0.446948	0.000205306	down	NADH dehydrogenase [ubiquinone] 1 alpha subcomplex subunit 2
W5P812	AMBP	0.335252	0.0116351	down	Alpha-1-microglobulin
A0A6P7EKK3	SERPINF2	2.47749	0.0173681	up	alpha-2-antiplasmin isoform X3
A0A6P7EN43	ABHD12	0.497791	0.00389692	down	2-arachidonoylglycerol hydrolase ABHD12
W5PIG1	MRPS31	-	0	down	28S ribosomal protein S31, mitochondrial
W5P5P8	PSMG3	0.475775	0.00362804	down	Proteasome assembly chaperone 3
W5PTT8	FHL2	0.386309	0.00388217	down	Uncharacterized protein
W5PG61	MRPL45	0.301432	0.000353049	down	Tim44 domain-containing protein
A0A6P3ENQ5	COQ5	0.493425	0.00630027	down	2-methoxy-6-polyprenyl-1,4-benzoquinol methylase, mitochondrial
A0A6P3E8A2	DHX36	0.495312	0.0437722	down	RNA helicase
A0A6P3E6F3	HNMT	2.35649	0.038535	up	Histamine N-methyltransferase
W5PSN3	LOC101113335	3.19354	0.0135332	up	RNAse_Pc domain-containing protein
W5QH00	RETSAT	-	0	down	Uncharacterized protein
A0A6P7EHH6	MRPL38	0.390289	0.00032718	down	39S ribosomal protein L38, mitochondrial isoform X2
A0A6P7ESV8	EPN1	2.01881	0.0112654	up	epsin-1 isoform X2
A0A6P7D305	ADSSL1	3.72113	0.00857837	up	Adenylosuccinate synthetase isozyme 1
A0A6P7DUT1	IL36A	-	0	down	Interleukin-1
W5QHP0	MRPL47	0.0620966	0.0413896	down	Uncharacterized protein
W5PK78	VWA5A	0.433682	0.00347371	down	Uncharacterized protein
W5QGY6	PLA2G4E	0.319923	0.0241848	down	Phospholipase A2
A0A6P3YKQ2	STAMBP	0.0402048	0.0493121	down	STAM-binding protein
A0A6P3TKE3	STK24	2.05914	0.00451929	up	serine/threonine-protein kinase 24
A0A6P3TIX8	PDCD11	0.447361	0.0494907	down	protein RRP5 homolog isoform X1
A0A6P3E781	RPIA	2.68832	0.0287388	up	Ribose-5-phosphate isomerase
A0A6P3YJV0	AGPAT2	0.4266	0.00250854	down	1-acyl-sn-glycerol-3-phosphate acyltransferase
W5QHN8	NDUFB5	0.417191	0.00242882	down	Complex I-SGDH
W5QH53	FMO5	0.14761	0.0479583	down	Dimethylaniline monooxygenase [N-oxide-forming]
W5Q341	NDUFA12	0.293571	0.00601332	down	NADH dehydrogenase [ubiquinone] 1 alpha subcomplex subunit 12
A0A6P3EI71	MCEE	0.22296	0.0316359	down	methylmalonyl-CoA epimerase, mitochondrial
A0A6P3ENL8	S100A14	2.61743	0.0247133	up	protein S100-A14
A0A6P7EEK8	CLYBL	0.316768	0.0385577	down	citramalyl-CoA lyase, mitochondrial isoform X1
A0A6P3DZ06	MRPL9	0.310902	0.000166784	down	39S ribosomal protein L9, mitochondrial
W5NQB8	NUP107	2.14886	0.0159247	up	Nuclear pore complex protein
A0A6P7DRR2	ALDH4A1	0.480317	0.00268518	down	Multifunctional fusion protein
A0A6P3EH58	REPS1	2.12095	0.00647871	up	ralBP1-associated Eps domain-containing protein 1 isoform X2
A0A6P7ENX9	TM9SF4	0.153692	0.0132592	down	Transmembrane 9 superfamily member
A0A6P7ERW4	ARHGEF1	0.465465	0.0489092	down	rho guanine nucleotide exchange factor 1 isoform X1
A0A6P7E7R6	ATP5ME	0.383269	0.000343477	down	ATP synthase subunit e, mitochondrial
A0A6P3ELK0	MRPS36	0.215283	0.038057	down	28S ribosomal protein S36, mitochondrial
W5Q337	GLRX5	0.33146	0.00427515	down	Glutaredoxin domain-containing protein
W5P9Q8	NDUFC2	0.382036	7.07588e-05	down	NADH dehydrogenase [ubiquinone] 1 subunit C2
W5PL73	CCDC22	0.349798	0.0470774	down	Coiled-coil domain-containing protein 22
W5P2W0	XRN2	0.446194	0.0240225	down	5-3 exoribonuclease
A0A6P3TQE9	UACA	4.41082	0.00340766	up	uveal autoantigen with coiled-coil domains and ankyrin repeats isoform X3
A0A6P3YNT6	DUSP3	2.8649	7.937e-05	up	Dual specificity protein phosphatase
A0A6P3TJ43	WDR11	-	0	down	WD repeat-containing protein 11 isoform X1
A0A6P3TH54	SPINK5	0.426888	0.0327852	down	serine protease inhibitor Kazal-type 5 isoform X4
A0A6P3TJ66	TPM3	5.22191	0.00548529	up	tropomyosin alpha-3 chain isoform X4
A0A6P3TYT4	PFDN4	2.09359	0.0296357	up	Prefoldin subunit 4
W5PU65	IKBIP	0.332793	0.0461509	down	Uncharacterized protein
A0A6P3YMR4	L3HYPDH	3.73357	0.00841588	up	Trans-3-hydroxy-L-proline dehydratase
A0A6P3YIT8	MFAP5	0.378731	0.0380767	down	microfibrillar-associated protein 5 isoform X2
A0A6P7ETH6	MVD	0.43593	0.00773346	down	Diphosphomevalonate decarboxylase
W5PU46	TMEM256	0.251097	0.0172467	down	Uncharacterized protein
A0A6P7E848	GNG12	2.31872	0.01346	up	Guanine nucleotide-binding protein subunit gamma
W5PSA6	RMDN1	0.421521	0.000160659	down	Uncharacterized protein
A0A6P3E9T4	DAPL1	4.86295	0.00277262	up	death-associated protein-like 1
W5QEM0	MRPS15	0.29526	0.00319417	down	28S ribosomal protein S15, mitochondrial
A0A6P7D3W2	LOC101119765	0.302109	0.00811782	down	39S ribosomal protein L15, mitochondrial
A0A6P7DZE1	P3H3	0.409162	0.000600113	down	Procollagen-proline 3-dioxygenase
A0A6P3TJA4	HNRNPA3	2.2064	0.00614505	up	heterogeneous nuclear ribonucleoprotein A3 isoform X2
A0A6P3EDQ3	NHLRC2	2.48874	0.0274236	up	NHL repeat-containing protein 2 isoform X1
A0A6P3ECE1	PLVAP	0.48835	0.00520609	down	plasmalemma vesicle-associated protein
P48282	CA1	0.204527	0.0225223	down	Carbonic anhydrase 1
A0A6P3TSV5	POLDIP2	0.268369	0.0399457	down	polymerase delta-interacting protein 2
W5NZC7	FLAD1	0.346507	0.00618889	down	FAD synthase
W5P5I4	LAMTOR2	0.30977	0.0202853	down	Robl_LC7 domain-containing protein
W5PCD2	MRPS16	-	0	down	Uncharacterized protein
A0A6P3YIY0	LACTB	0.36297	0.00556955	down	serine beta-lactamase-like protein LACTB, mitochondrial isoform X1
A0A6P7ERN2	MRPS6	-	0	down	28S ribosomal protein S6, mitochondrial
W5Q5Z6	APOO	0.211789	0.00135435	down	MICOS complex subunit
W5PU45	RAB19	-	0	down	Uncharacterized protein
A0A6P3TVY2	CKM	-	0	down	Creatine kinase
W5NS07	HM13	0.321737	0.015645	down	Uncharacterized protein
A0A6P7E2V2	MRPL4	0.138904	2.38984e-05	down	39S ribosomal protein L4, mitochondrial
A0A6P3CX36	RGN	2.80106	0.0477922	up	Gluconolactonase
A0A6P3EF29	GNPDA2	2.44248	1.29093e-05	up	Glucosamine-6-phosphate isomerase
A0A6P3ES16	IGBP1	0.488838	0.00780513	down	immunoglobulin-binding protein 1 isoform X1
A0A6P7D2D3	PPM1F	2.11982	0.0149236	up	protein phosphatase 1F isoform X1
A0A6P7DUZ6	NFU1	0.408766	0.00460328	down	NFU1 iron-sulfur cluster scaffold homolog, mitochondrial
A0A6P7DAT3	LSP1	0.240715	0.0332452	down	lymphocyte-specific protein 1 isoform X5
A0A6P3YMT6	RIOX1	0.190101	0.0073615	down	Bifunctional lysine-specific demethylase and histidyl-hydroxylase
W5QBA4	RER1	0.499972	0.0471577	down	Protein RER1
A0A6P3ELK2	DHDH	3.25852	0.0239044	up	trans-1,2-dihydrobenzene-1,2-diol dehydrogenase
W5NWJ8	SLC14A1	0.0614448	0.0288437	down	Urea transporter 1
A0A6P7ERN1	TIMM50	0.25104	0.00277241	down	Mitochondrial import inner membrane translocase subunit TIM50
A0A6P7E9S4	LTBP2	-	0	down	LOW QUALITY PROTEIN: latent-transforming growth factor beta-binding protein 2
W5QB62		4.50379	0.0384112	up	Uncharacterized protein
A0A6P3EGZ6	OXSM	0.215163	0.0284266	down	3-oxoacyl-[acyl-carrier-protein] synthase, mitochondrial
A0A6P7F1L6	ACTBL2	∞	0	up	beta-actin-like protein 2 isoform X1
W5PX87	SSBP1	∞	0	up	Single-stranded DNA-binding protein, mitochondrial
B2MVW9		0.155723	0.0020034	down	ADP/ATP translocase
W5PA48	AAMDC	2.27276	0.0233019	up	Uncharacterized protein
A0A6P3EMH7	SPCS2	0.424479	0.00751154	down	Microsomal signal peptidase 25 kDa subunit
A0A6P7EMN7	LOC101107809	-	0	down	dihydrodiol dehydrogenase 3-like
A0A6P7D5R7	NT5DC2	0.254989	0.00877401	down	5-nucleotidase domain-containing protein 2
W5NVI0	ZPR1	2.1238	0.00658954	up	Uncharacterized protein
A0A6P3YK43	IL36B	-	0	down	Interleukin-1
A0A6P3EM20	NTPCR	3.18399	0.00357569	up	cancer-related nucleoside-triphosphatase isoform X1
A0A6P3ERF6	GHITM	0.477819	0.00442765	down	growth hormone-inducible transmembrane protein
W5NWN1	SDF2	0.18917	0.00072097	down	Uncharacterized protein
A0A6P7EHN3	FAM83G	0.33442	0.0173812	down	protein FAM83G
A0A6P7F0V3	SLC9A3	0.257303	0.0399869	down	Sodium/hydrogen exchanger
W5PXE5	ATAD1	0.158947	0.0180314	down	AAA domain-containing protein
A0A6P7DH09	PPIF	0.0470848	0.0401593	down	Peptidyl-prolyl cis-trans isomerase
A0A6P7D474	FHIT	2.73641	0.000147574	up	Bis(5-adenosyl)-triphosphatase
A0A6P3E9Z0	PSMB6	2.42704	0.00481869	up	Proteasome subunit beta
A0A6P3TB42	GNAI3	2.15385	0.00170478	up	guanine nucleotide-binding protein G(K) subunit alpha
W5QC00	TXN2	0.202844	0.000553843	down	Thioredoxin domain-containing protein
W5PPH9	TMCO1	0.225071	0.00592114	down	Calcium load-activated calcium channel
A0A6P7EW00	TRPM4	0.235486	0.00185367	down	transient receptor potential cation channel subfamily M member 4 isoform X2
A0A6P7ERS8	MRPS26	-	0	down	28S ribosomal protein S26, mitochondrial
A0A6P3YMC3	L2HGDH	0.32904	0.0194191	down	L-2-hydroxyglutarate dehydrogenase, mitochondrial isoform X1
W5PPA8	EMC8	0.457335	0.00518569	down	MPN domain-containing protein
W5PUH5	LGMN	0.252597	0.0251842	down	Asparaginyl endopeptidase
A0A6P7EI47	MYBBP1A	0.305494	0.0278525	down	myb-binding protein 1A
A0A6P7DV05	LOC114113911	0.404066	0.000151185	down	up-regulated during skeletal muscle growth protein 5
A0A6P7E6G4	SEPSECS	4.46622	0.00103269	up	O-phosphoseryl-tRNA(Sec) selenium transferase
A0A6P7DBP2	PAOX	10.3431	0.000286385	up	peroxisomal N(1)-acetyl-spermine/spermidine oxidase isoform X4
Q6TS34	TOM2	-	0	down	Elafin (Fragment)
A0A6P3YIX7	COPS7B	2.52629	0.00169516	up	COP9 signalosome complex subunit 7b
A0A6P7EXT1	ATP5MG	0.375773	0.000987917	down	ATP synthase subunit
A0A6P7E9G4	PAPLN	2.13224	0.00188906	up	LOW QUALITY PROTEIN: papilin
A0A6P3ET87	TAF15	0.382061	0.00801868	down	TATA-binding protein-associated factor 2N
A0A6P3CWT7	GSTA1	0.11704	0.00276351	down	Glutathione S-transferase
A0A6P3E8I4	FKBP7	0.407015	0.0224839	down	Peptidylprolyl isomerase
A0A6P3EAV5	SNRPE	5.87941	0.00744607	up	Small nuclear ribonucleoprotein E
W5PIX4	RRP12	0.375171	0.00182941	down	NUC173 domain-containing protein
W5QC92	LOC101105651	0.36786	0.00466218	down	Uncharacterized protein
A0A6P3EC50	THEM6	0.226059	0.03367	down	protein THEM6
A0A6P7EJ98	COPZ2	0.227139	0.00273009	down	Coatomer subunit zeta
A0A6P7DVN5	IAH1	3.81764	0.0241953	up	isoamyl acetate-hydrolyzing esterase 1 homolog isoform X2
A0A6P7E844	CLPX	0.136477	6.56885e-05	down	ATP-dependent Clp protease ATP-binding subunit clpX-like, mitochondrial isoform X2
W5PH99	FYCO1	0.380093	0.000186175	down	Uncharacterized protein
A0A6P3ECS4	MRPS18B	0.0539133	0.0185647	down	28S ribosomal protein S18-2, mitochondrial
W5PHP8	LRG1	3.51315	0.0111275	up	LRRCT domain-containing protein
A0A6P7DUZ5	ACYP2	2.69495	0.0265758	up	Acylphosphatase
W5PQ28	SMYD5	0.432365	0.00778734	down	SET domain-containing protein
A0A6P7EBC6	QKI	∞	0	up	protein quaking isoform X4
A0A6P3DZL9	LOC101107153	-	0	down	cytochrome c oxidase copper chaperone
A0A6P3EGS0	SCPEP1	0.347807	0.00102619	down	Carboxypeptidase
W5NZW7		-	0	down	Surfeit locus protein 1
A0A6P7D9M1	STX5	0.474271	0.00684581	down	syntaxin-5 isoform X2
A0A6P3EHH3	KRT36	0.108134	0.0384492	down	keratin, type I cuticular Ha6
A0A6P7E469	SLC44A2	∞	0	up	choline transporter-like protein 2 isoform X3
A0A6P3T6A3	RFC5	0.370648	0.000327602	down	replication factor C subunit 5 isoform X1
A0A6P3EBK2	PHYH	0.497324	0.00073534	down	phytanoyl-CoA dioxygenase, peroxisomal
A0A6P3E8G7	MRPL3	0.124683	0.00599512	down	39S ribosomal protein L3, mitochondrial
A0A6P3ERG3	LOC101114082	2.18084	0.0153315	up	Annexin
A0A6P3E3K5	TOMM22	-	0	down	Mitochondrial import receptor subunit TOM22 homolog
A0A6P7EG14	BOP1	0.453055	0.0195994	down	Ribosome biogenesis protein BOP1
W5QF74	EMC7	0.318974	0.00357358	down	ER membrane protein complex subunit 7
A0A6P3EHW0	NUDCD2	4.29604	0.000309042	up	nudC domain-containing protein 2 isoform X1
A0A6P7E6N9	PNP	0.188671	0.0064927	down	Purine nucleoside phosphorylase
W5Q6T8	SLAIN2	0.491548	0.0152901	down	Uncharacterized protein
W5QC54	PPIC	0.48592	0.0201332	down	Peptidyl-prolyl cis-trans isomerase
Q1RPQ7	CD14	-	0	down	Monocyte differentiation antigen CD14 (Fragment)
A0A6P7DUT9	ATG4B	0.265491	0.00293983	down	Cysteine protease
A0A6P7E763	LOC101121420	0.230916	0.0125484	down	Complex III subunit 8
W5QH88	ACP6	0.259358	0.00105033	down	Uncharacterized protein
A0A6P7EEG2	SMAP1	0.192245	0.000260189	down	stromal membrane-associated protein 1 isoform X1
A0A6P7E945	DUOXA2	-	0	down	dual oxidase maturation factor 2 isoform X2
A0A6P7E238	GATAD2A	0.131014	0.000731802	down	transcriptional repressor p66-alpha isoform X2
A0A6P7EQB2	HSPA14	0.379424	0.0417079	down	Heat shock 70 kDa protein 14
W5PVC7	MRPL30	-	0	down	39S ribosomal protein L30, mitochondrial
W5PDX6	MRPL10	0.44119	0.000127228	down	Uncharacterized protein
A0A6P3TQJ6	OXA1L	0.15916	0.00228	down	mitochondrial inner membrane protein OXA1L isoform X3
A0A6P9FQP1	PUS1	0.470656	0.00302169	down	tRNA pseudouridine synthase A
W5NT74	PCDH1	3.30402	0.0277804	up	Uncharacterized protein
A0A6P7DYH0	GGA1	0.4844	0.00217452	down	ADP-ribosylation factor-binding protein GGA1
A0A6P3TMM7	PKP4	2.62274	0.0428958	up	plakophilin-4 isoform X1
C8BKE2	MMP14	-	0	down	Matrix metalloproteinase-14
A0A6P3E1C5	DHRS9	-	0	down	dehydrogenase/reductase SDR family member 9
A0A6P7DW89	LOC101112555	3.06193	0.00111499	up	keratin, type II cytoskeletal 75
A0A6P3YJS8	GNAQ	2.62174	0.00510638	up	guanine nucleotide-binding protein G(Q) subunit alpha
W5PXU2	SAR1B	0.331639	0.0140242	down	Uncharacterized protein
W5PIG2	YES1	0.41649	0.00865765	down	Tyrosine-protein kinase
W5P760	LGALS4	-	0	down	Galectin
A0A6P7E3Y3	TRIR	∞	0	up	LOW QUALITY PROTEIN: telomerase RNA component interacting RNase
W5QD73		-	0	down	Uncharacterized protein
A0A6P3EA39	CNOT9	3.00578	0.0274747	up	CCR4-NOT transcription complex subunit 9
A0A6P3E4Q2	TIPRL	2.28736	0.00334138	up	TIP41-like protein
A0A6P7DC23	CC2D2B	0.45432	0.00321103	down	protein CC2D2B isoform X2
W5QG63	ZMPSTE24	0.470848	0.00158815	down	CAAX prenyl protease
A0A6P3TP98	LOC114108702	-	0	down	small proline-rich protein 2I-like
A0A6P3YK19	GIT1	∞	0	up	ARF GTPase-activating protein GIT1 isoform X3
A0A6P3EH81	HEXB	0.370304	0.000177997	down	Beta-hexosaminidase
A0A6P7D8L5	MACROD1	3.96293	0.0126846	up	ADP-ribose glycohydrolase MACROD1 isoform X2
G3LUQ4	CSN1S1	∞	0	up	Alpha-S1-casein
B7U175	CDC2	0.17499	0.00556082	down	Cell division cycle 2 protein isoform 1
A0A6P7ERX3	LOC101103343	-	0	down	carcinoembryonic antigen-related cell adhesion molecule 1 isoform X4
A0A6P9FNA9	SLC12A4	0.283888	0.000866481	down	solute carrier family 12 member 4
A0A6P7E806	AP3S1	0.286318	0.0140781	down	AP-3 complex subunit sigma-1 isoform X3
M4WDN5	ThymB4X	2.93387	0.0141052	up	Thymosin beta
A0A6P7D6D6	BAK1	0.372785	0.0245127	down	bcl-2 homologous antagonist/killer isoform X1
A0A6P3TSE6	CFD	0.367355	0.0116403	down	Adipsin
W5Q990	HACD3	0.329065	0.00409053	down	Very-long-chain (3R)-3-hydroxyacyl-CoA dehydratase
W5PDZ1	SNX18	0.345304	0.000559564	down	Sorting nexin 18
A0A6P3SZW2	KLK10	-	0	down	kallikrein-10
A0A6P7DP34	HPGD	∞	0	up	15-hydroxyprostaglandin dehydrogenase [NAD(+)] isoform X1
W5P0A3	NOB1	-	0	down	RNA-binding protein NOB1
A0A6P7EE04	GGH	-	0	down	Folate gamma-glutamyl hydrolase
W5PP53	CIRBP	∞	0	up	Cold-inducible RNA-binding protein
A0A6P7ERY5	CNFN	0.19089	0.0129152	down	cornifelin isoform X2
A0A6P7DYU6	RBFOX2	0.462742	0.000215735	down	RNA binding protein fox-1 homolog
A0A6P7EII0	RHOT1	0.458237	0.00047846	down	mitochondrial Rho GTPase 1 isoform X7
A0A7G9UFS1	ND2	0.478757	0.00645318	down	NADH-ubiquinone oxidoreductase chain 2
A0A6P7DF60	SERPINB12	2.07277	0.00327372	up	serpin B12
A0A6P7DUA9	PTMS	3.37976	0.0409854	up	parathymosin
W5QHZ7	RPS27L	5.69529	0.000287095	up	40S ribosomal protein S27
A0A6P3TJT1	LOC101107495	-	0	down	28S ribosomal protein S17, mitochondrial isoform X3
A0A6P3TEU5	HOPX	∞	0	up	Homeodomain-only protein
A0A6P3EBM2	LOC101108778	0.379117	0.00358042	down	cytochrome b-c1 complex subunit 9
A0A6P7DHK3	AIFM2	4.58366	0.00451781	up	apoptosis-inducing factor 2 isoform X3
A0A6P7ECT1	GCLM	0.430438	0.00110528	down	GCS light chain
W5NXI9	TRADD	2.103	0.0110433	up	Tumor necrosis factor receptor type 1-associated DEATH domain protein
W5NQ17	BAIAP2	0.485778	0.00976858	down	Brain-specific angiogenesis inhibitor 1-associated protein 2
A0A6P3T468	LOC101121723	0.43859	0.0290228	down	glutamate carboxypeptidase 2 isoform X1
A0A6P3EBX1	PA2G4	∞	0	up	proliferation-associated protein 2G4
A0A6P7D4I1	CCDC51	-	0	down	coiled-coil domain-containing protein 51
A0A6P7DVB2	DNM1	0.40648	0.00583549	down	Dynamin GTPase
A0A6P3TH79	GOLGA4	∞	0	up	golgin subfamily A member 4 isoform X3
A0A6P3YNG7	2022-09-04	0.44189	0.00177203	down	Septin
A0A6P7DEK5	ZNF598	0.374575	0.00644315	down	RING-type E3 ubiquitin transferase
W5NRY1	NDUFV2	0.351594	0.0213975	down	NADH dehydrogenase [ubiquinone] flavoprotein 2, mitochondrial
W5QFN9	UGP2	0.427547	0.0418212	down	UTP--glucose-1-phosphate uridylyltransferase
A0A6P7E5N6	LOC105615270	0.47561	0.0325044	down	SLC35A4 upstream open reading frame protein
A0A6P7E3E2	SAFB2	0.34542	0.0239259	down	scaffold attachment factor B2
A0A6P7D504	PPP2R5C	-	0	down	Serine/threonine-protein phosphatase 2A 56 kDa regulatory subunit
A0A6P3E7T8	SPAG7	5.52048	0.00071311	up	Sperm-associated antigen 7
A0A6P7ETU4	LOC114117879	0.157701	0.0203995	down	liver carboxylesterase-like
W5PAX4	TEX264	0.389269	0.0117594	down	Uncharacterized protein
W5PS50	MPC2	0.271253	0.0140273	down	Mitochondrial pyruvate carrier
A0A6P3YNP1	DYNLL2	2.3897	0.00040496	up	Dynein light chain
A0A6P3EKS4	LOC101104176	-	0	down	cytochrome c oxidase assembly factor 4 homolog, mitochondrial
A0A6P3DZM2	SELENBP1	0.275089	0.0209923	down	methanethiol oxidase
A0A6P3TW11	DCLK1	0.255687	0.0220207	down	serine/threonine-protein kinase DCLK1 isoform X1
A0A6P7DP94	IWS1	0.427119	0.0217373	down	protein IWS1 homolog isoform X2
A0A6P7ECM9	MRPS28	-	0	down	28S ribosomal protein S28, mitochondrial
W5PWH1	MRPS14	-	0	down	Uncharacterized protein
A0A6P7DW85	LOC114113977	0.373356	5.88653e-05	down	keratin, type II cytoskeletal 6A-like
A0A6P3E4N0	COMMD10	-	0	down	COMM domain-containing protein 10
W5NYS0	GALNT2	0.251256	0.0040284	down	Polypeptide N-acetylgalactosaminyltransferase
A0A6P7DT32	EHMT1	5.0379	0.00272794	up	histone-lysine N-methyltransferase EHMT1 isoform X3
A0A6P7EDI4	STRIP1	-	0	down	striatin-interacting protein 1
A0A6P3EED9	TSNAX	-	0	down	translin-associated protein X
A0A6P7D8L1	MBNL1	0.472883	0.0152031	down	muscleblind-like protein 1 isoform X9
W5PQ74	GRWD1	0.424469	0.00306	down	WD_REPEATS_REGION domain-containing protein
A0A6P7EPU4	RBBP5	2.22072	0.0019851	up	retinoblastoma-binding protein 5 isoform X4
A0A6P3YKX8	DTD1	2.72898	0.0203307	up	D-aminoacyl-tRNA deacylase
W5P7A3	ATE1	∞	0	up	Arginyl-tRNA--protein transferase 1
A0A6P7DAL1	SLC25A22	0.378868	0.000229696	down	mitochondrial glutamate carrier 1
A0A6P3EFR3	GOPC	0.154797	0.040703	down	Golgi-associated PDZ and coiled-coil motif-containing protein isoform X1
W5NTB8	ISOC2	0.256451	0.0299992	down	Isochorismatase domain containing 2
A0A6P3T6V7	DDX24	0.402381	0.0325227	down	RNA helicase
A0A6P7D646	FAM83B	-	0	down	protein FAM83B isoform X1
W5PZD0	LOC101110099	3.39234	0.0295599	up	Uncharacterized protein
A0A6P7E3K7	B3GNT3	-	0	down	Hexosyltransferase
A0A6P3YNY7	NT5C	∞	0	up	5(3)-deoxyribonucleotidase, cytosolic type isoform X2
A0A6P7EN68	ATP5F1E	0.423112	0.00331444	down	ATP synthase subunit epsilon, mitochondrial
W5PJ17	RELL1	0.390212	0.0201595	down	Uncharacterized protein
A0A6P7EIT2	MCRIP1	2.26821	0.0331511	up	mapk-regulated corepressor-interacting protein 1 isoform X2
W5PXJ0	HTT	0.0715747	0.00636963	down	Uncharacterized protein
W5P4B0	COX11	-	0	down	Uncharacterized protein
A0A6P7EDQ1	LOC105606076	∞	0	up	LOW QUALITY PROTEIN: epiplakin-like
A0A6P7DMH6	SPIN1	∞	0	up	spindlin-1 isoform X2
A0A6P7DXK6	RAC2	-	0	down	ras-related C3 botulinum toxin substrate 2
A0A6P7EQ59	PYCR2	-	0	down	Pyrroline-5-carboxylate reductase
A0A6P7DTN5	SPTAN1	13.9696	0.0213628	up	spectrin alpha chain, non-erythrocytic 1 isoform X3
W5PR48	HPRT1	2.23544	0.0060132	up	Hypoxanthine phosphoribosyltransferase
A0A6P3EAL1	C1QTNF7	4.08091	0.0027069	up	complement C1q tumor necrosis factor-related protein 7 isoform X2
W5NSY3	CHCHD4	0.37275	0.0184724	down	CHCH domain-containing protein
A0A6P3ELD6	LGALS7	0.399167	0.0249708	down	Galectin
A0A6P3E142	REEP4	0.349086	0.00265222	down	Receptor expression-enhancing protein
W5NZ43	ARMT1	5.16308	0.010185	up	Sugar phosphate phosphatase
W5QCA6	UBE2F	0.415806	0.0287221	down	UBC core domain-containing protein
W5PAQ3	TRIM25	0.484796	0.0106716	down	B30.2/SPRY domain-containing protein
A0A7M4DUF5		0.404323	0.00315996	down	Mitochondrial complex I, PDSW subunit
A0A6P3TL79	MMGT1	0.217926	0.00910448	down	Membrane magnesium transporter
A0A6P3EMD7	LOC101117965	0.112063	0.0449839	down	Cytochrome c oxidase subunit
Q5G2C6	SDHD	0.373464	0.00376265	down	Succinate dehydrogenase [ubiquinone] cytochrome b small subunit, mitochondrial
W5QB33	ECSIT	-	0	down	Evolutionarily conserved signaling intermediate in Toll pathway, mitochondrial
A0A6P3E398	OS9	0.344823	0.0493033	down	protein OS-9 isoform X6
W5PI66	SLC35B2	0.453233	0.0173821	down	Solute carrier family 35 member B2
W5NT95	ATP6AP2	0.46573	0.00342296	down	ATPase H(+)-transporting lysosomal accessory protein 2
A0A6P7D085	PPP1CC	2.30604	0.0128995	up	Serine/threonine-protein phosphatase
A0A6P3TIY2	LOC101122123	-	0	down	torsin-1A-interacting protein 2
A0A6P3ED49	MRPL32	0.301865	0.00140893	down	39S ribosomal protein L32, mitochondrial
A0A6P3EGS2	CHCHD1	-	0	down	coiled-coil-helix-coiled-coil-helix domain-containing protein 1
W5PN04	RAB3GAP1	0.219157	0.0435868	down	Rab3 GTPase-activating protein catalytic subunit
A0A6P7DH67	PRSS36	0.42531	0.0360996	down	polyserase-2
A0A6P3E8V2	MRPL18	0.3557	0.000787466	down	LOW QUALITY PROTEIN: 39S ribosomal protein L18, mitochondrial
A0A6P3YT28	ATP5MF	0.333038	0.0488135	down	ATP synthase membrane subunit f
A0A6P9FQW5	CST3	0.498304	0.0326076	down	cystatin C precursor
W5P878	CPT2	0.438555	0.0163255	down	Carn_acyltransf domain-containing protein
W5NZ91	MRPS10	4.11726	0.00925498	up	28S ribosomal protein S10, mitochondrial
A0A6P7DFU9	PAM16	-	0	down	mitochondrial import inner membrane translocase subunit TIM16 isoform X1
A0A6P3TVV1	HGH1	0.391847	0.00838522	down	Protein HGH1 homolog
W1I737	Ovar-DQA1	-	0	down	MHC class II DQA
A0A6P7EGG8	CLN5	-	0	down	ceroid-lipofuscinosis neuronal protein 5 isoform X1
A0A6P7EJ59	MPO	-	0	down	myeloperoxidase
A0A6P3TU26	RANBP10	2.09782	0.00248739	up	ran-binding protein 10
W5Q7B0	F3	∞	0	up	Tissue factor
A0A6P7DE83	LOC105604882	7.44615	0.000372499	up	cytochrome P450 2W1
W5P697	COA7	0.286	0.00167545	down	Uncharacterized protein
W5PD71	CRP	0.349335	0.0244443	down	Pentaxin
A0A6P7EVM4	RRAS2	0.387477	7.27134e-05	down	ras-related protein R-Ras2
A0A6P3YJK6	MARCKSL1	12.396	0.00272677	up	MARCKS-related protein
W5Q2T0	MRPL42	-	0	down	Uncharacterized protein
W5PIV9	CISD3	0.413392	0.000466733	down	CDGSH iron sulfur domain 3
A0A6P7EVF4	PDZD3	-	0	down	Na(+)/H(+) exchange regulatory cofactor NHE-RF4
W5Q6S6	GFER	-	0	down	Sulfhydryl oxidase
A0A6P3E518	MAN2A1	0.469389	0.00286663	down	Alpha-mannosidase
W5PL25	TMX2	-	0	down	Thioredoxin domain-containing protein 14
A0A6P7DWQ6	LOC101111178	-	0	down	keratin, type II cytoskeletal 6A-like
P11839	CSN2	∞	0	up	Beta-casein
A0A6P3TF49	LOC101109952	0.152144	0.00229694	down	28S ribosomal protein S35, mitochondrial
W5NSB1	PDK1	∞	0	up	Protein-serine/threonine kinase
W5P366	FAM50A	0.42355	0.0192466	down	Uncharacterized protein
W5P0L8	ACTN2	2.51601	0.0443208	up	Uncharacterized protein
A0A6P3EI17	NDUFB10	0.404323	0.00315996	down	Complex I-PDSW
A0A6P3TCC2	MUC21	∞	0	up	mucin-21
A0A6P3E725	MRPS21	-	0	down	28S ribosomal protein S21, mitochondrial
W5Q3C2	EPPK1	2.42419	0.000764689	up	Uncharacterized protein
A0A6P7DEG8	LMF1	0.265134	0.00707413	down	Lipase maturation factor
W5NT26	SSC5D	-	0	down	Uncharacterized protein
A0A6P7DER1	AMDHD2	2.18998	0.00158022	up	N-acetylglucosamine-6-phosphate deacetylase
A0A6P7EUT3	LOC101119041	-	0	down	cytochrome P450 4F22
W5Q6B1	LOC101118606	-	0	down	Uncharacterized protein
W5Q9W1	AQP5	-	0	down	Aquaporin-5
W5P547	MRPL11	-	0	down	Uncharacterized protein
A0A6P3EAG2	JCHAIN	-	0	down	immunoglobulin J chain
A0A6P7DSZ2	MRPS2	0.273506	0.0131886	down	28S ribosomal protein S2, mitochondrial
A0A6P3E0N4	DTYMK	-	0	down	dTMP kinase
A0A6P7EI63	NXN	2.81666	0.00393025	up	nucleoredoxin isoform X1
A0A6P7EWB3	LOC101122545	-	0	down	cytochrome P450 2S1 isoform X1
A0A6P3YNS7	STAT3	-	0	down	Signal transducer and activator of transcription
W5NPP5	PRSS22	-	0	down	Peptidase S1 domain-containing protein
A0A6P3TDE7	CDK2	0.494398	0.0135194	down	cyclin-dependent kinase 2 isoform X1
A0A6P3EJR9	MRPL20	-	0	down	39S ribosomal protein L20, mitochondrial
A0A6P7EG21	GPAA1	2.10244	0.00326561	up	glycosylphosphatidylinositol anchor attachment 1 protein isoform X1
A0A6P3E5M1	MRPL50	2.41564	0.0138931	up	39S ribosomal protein L50, mitochondrial
W5PG85	MPZL2	-	0	down	Ig-like domain-containing protein
A0A6P3YNA7	SDC2	4.02225	0.0393103	up	Syndecan
A0A6P7EG41	MTIF3	0.354983	0.00130252	down	translation initiation factor IF-3, mitochondrial
W5Q305	GANAB	0.212344	0.00110058	down	Gal_mutarotas_2 domain-containing protein
A0A6P3TG36	LAMA3	∞	0	up	laminin subunit alpha-3
W5P3R0	QSOX2	-	0	down	Quiescin sulfhydryl oxidase 2
W5PCT5		-	0	down	ADP/ATP translocase
A0A6P7ELE0	RAB25	2.18378	0.046238	up	ras-related protein Rab-25
W5NPK5	LOC443475	0.482812	0.0436054	down	A2M_recep domain-containing protein
W5PDV1		0.43914	0.000282674	down	Uncharacterized protein
A0A6P7EG26	ARHGAP27	∞	0	up	LOW QUALITY PROTEIN: rho GTPase-activating protein 27
A0A6P3CX38	PSMB8	-	0	down	Proteasome subunit beta
A0A6P3YKL3	CD34	-	0	down	hematopoietic progenitor cell antigen CD34 isoform X1
A0A6P3E858	LOC101117682	4.61709	0.000532384	up	keratin, type I cytoskeletal 15
W5QDG4	YARS2	-	0	down	Tyrosine--tRNA ligase
A0A6P3TA38	LOC101113195	0.412968	0.00221868	down	cytochrome c oxidase assembly factor 6 homolog isoform X1
A0A6P7D8R4	RPP40	0.477473	0.00430787	down	ribonuclease P protein subunit p40 isoform X1
W5PJ76	LIMK2	∞	0	up	Uncharacterized protein
W5PKB4	CERCAM	-	0	down	Uncharacterized protein
A0A6P3YGH0	HP1BP3	∞	0	up	Heterochromatin protein 1-binding protein 3
Q7M2V7		-	0	down	Transgelin (Fragment)
A0A6P3EAG6	KRT74	2.42933	0.00434352	up	keratin, type II cytoskeletal 74
A0A6P3ESJ5	ARMCX3	-	0	down	armadillo repeat-containing X-linked protein 3
W5Q5U5	KRT4	3.05169	0.0293198	up	IF rod domain-containing protein
A0A6P7DIM4	G6PD	-	0	down	Glucose-6-phosphate 1-dehydrogenase
W5Q7I3	BABAM1	0.386559	0.0166742	down	BRISC and BRCA1-A complex member 1
W5PK54	PIGU	0.146994	0.00244958	down	Uncharacterized protein
A0A6P7DB34	LOC114110247	-	0	down	bolA-like protein 3
A0A6P3YJ28	LOC101104407	-	0	down	acyl-coenzyme A thioesterase 1-like
A0A6P3E9Y2	MAIP1	2.2741	0.0453573	up	m-AAA protease-interacting protein 1, mitochondrial
A0A6P7EG74	ZDHHC20	-	0	down	Palmitoyltransferase
Q28539		-	0	down	Actin (Fragment)
A1YC90	Cytb	0.396743	0.0335186	down	Cytochrome b
W5PPI5		0.0482552	6.73044e-05	down	Uncharacterized protein
A0A6P3E7V8	TIMMDC1	-	0	down	complex I assembly factor TIMMDC1, mitochondrial
W5P9G8	PLD3	0.314723	0.00258654	down	Uncharacterized protein
A0A6P7DXP9	KRT4	4.31667	0.000567719	up	keratin, type II cytoskeletal 4
W5PKK9		0.237727	0.000155519	down	Uncharacterized protein
A0A6P3E4P3	HSD17B7	-	0	down	3-keto-steroid reductase
A0A6P7D8Q8	GAB2	0.486202	0.000284611	down	GRB2-associated-binding protein 2 isoform X1
A0A6P7EBQ1	LOC114108708	2.50649	0.00176885	up	Glutathione transferase
W5QHC2	TMEM62	0.421482	0.0220917	down	Metallophos domain-containing protein
A0A6P7DF45	ACAA2	0.210936	0.049535	down	3-ketoacyl-CoA thiolase, mitochondrial isoform X2
A0A6P3EJB4	CMC2	0.401582	0.0217002	down	COX assembly mitochondrial protein
A0A6P3ECJ7	MEA1	-	0	down	Male-enhanced antigen 1
A0A6P3YN95	TMEM70	-	0	down	transmembrane protein 70, mitochondrial
A0A6P3E945	MTPAP	-	0	down	poly(A) RNA polymerase, mitochondrial isoform X1
A0A1Y5U0T1	DQB1	-	0	down	MHC class II
A0A6P3YN84	RRS1	-	0	down	Ribosome biogenesis regulatory protein
Q9TR30	COX7A2	0.245486	0.000246157	down	Cytochrome c oxidase subunit 7A2, mitochondrial (Fragment)
O18882	ATP6V0C	0.265041	0.00104883	down	V-type proton ATPase 16 kDa proteolipid subunit
W5NWS9	PEG10	∞	0	up	CCHC-type domain-containing protein
A0A6P3E586	FPGT	0.396355	0.0044354	down	fucose-1-phosphate guanylyltransferase isoform X1
A0A6P3TJB3	DSC2	3.17754	0.0135203	up	desmocollin-2 isoform X3
Q30778	OLA-DQB	-	0	down	MHC class II cell surface glycoprotein beta chain (Fragment)
A0A6P7ER59	DNAJC5	∞	0	up	dnaJ homolog subfamily C member 5
A0A6P3T3J0	MGLL	-	0	down	monoglyceride lipase isoform X1
A0A6P3TKP0	LOC101113487	∞	0	up	neuronal-specific septin-3 isoform X2
A0A6P3EHW4	POMP	0.299281	0.00778675	down	proteasome maturation protein
W5PXI8	CLEC11A	0.406719	0.0221535	down	Uncharacterized protein
A0A6P7DXM2	ITGB7	4.94198	0.00445217	up	Integrin beta
A0A6P3T3Z3	LOC101109397	5.17123	0.0255033	up	histone H1.3
W5Q7V8	SERINC5	2.35708	0.0391919	up	Serine incorporator 5
A0A6P9FQS4	UGT1A4	-	0	down	UDP-glucuronosyltransferase
W5PTM9	UBE2V2	4.76849	0.00198269	up	UBC core domain-containing protein
A0A6P3YRF6	NPR3	-	0	down	atrial natriuretic peptide receptor 3 isoform X1
A0A6P7DVR8	LDAH	-	0	down	Lipid droplet-associated hydrolase
A0A6P3E9U2	DMAC2	-	0	down	distal membrane-arm assembly complex protein 2 isoform X1
A0A6P7E0K2	PPIA	2.3376	0.000537927	up	Peptidyl-prolyl cis-trans isomerase
A0A6P7D8W7	MRPL21	0.245469	3.50894e-05	down	39S ribosomal protein L21, mitochondrial isoform X1
W5PZJ8	ASRGL1	∞	0	up	Asparaginase-like protein 1
Q5MA70	ND3	0.439382	0.00812606	down	NADH-ubiquinone oxidoreductase chain 3
Q6B7M7	CFL1	2.49911	0.0294426	up	Cofilin-1
W5PFC5	PTGES	2.61553	0.023619	up	Glutathione transferase
A0A6P3E417	RBX1	∞	0	up	E3 ubiquitin-protein ligase RBX1
W5NS06	LOC101114082	2.27849	0.00770276	up	Annexin
A0A6P3T9G9	MUC15	∞	0	up	mucin-15
A0A6P3YN39	MRPL57	-	0	down	ribosomal protein 63, mitochondrial
A0A6P3TIJ6	CHI3L1	0.362427	0.018869	down	Chitinase-3-like protein 1
W5Q3U3	LOC101102156	-	0	down	Galectin
A0A5H1ZRN7	SLC2A1	2.2444	0.0199057	up	Glucose transporter type 1, erythrocyte/brain
A0A7G9UIH2	COX2	0.261767	0.000193596	down	Cytochrome c oxidase subunit 2
W5NPG7		-	0	down	Uncharacterized protein
W5PWC5	EGFR	4.91335	0.00659187	up	Receptor protein-tyrosine kinase
W5P6B0	C14H19orf33	∞	0	up	Uncharacterized protein
A0A6P3EH44	GABARAP	0.39839	0.0352018	down	gamma-aminobutyric acid receptor-associated protein
W5PTX3	SCAMP4	0.47506	0.0212619	down	Secretory carrier-associated membrane protein
A0A6P7EHQ7	PDZK1	∞	0	up	Na(+)/H(+) exchange regulatory cofactor NHE-RF3 isoform X1
W5PK05	AKR1D1	0.203765	0.0370977	down	Aldo_ket_red domain-containing protein
A0A6P7DFG9	RBBP6	0.471868	0.047406	down	E3 ubiquitin-protein ligase RBBP6 isoform X1
W5PFC1	MRPS30	-	0	down	Uncharacterized protein
A0A6P3T2S5	DBNL	2.63077	0.0141597	up	drebrin-like protein isoform X8
W5QD24	CCNT1	-	0	down	Cyclin-T1
W5QGP0	WARS2	0.348342	0.0231044	down	Tryptophanyl-tRNA synthetase
W5P336	C1R	0.433008	0.0494701	down	Complement subcomponent C1r
A0A6P7DUM2	COL5A1	3.99734	0.00830809	up	collagen alpha-1(V) chain isoform X2
F8T888	DQB	-	0	down	MHC class II antigen (Fragment)
W5PEP4	GYG2	∞	0	up	Uncharacterized protein
A0A6P3EJF6	EPRS	-	0	down	Glutamyl-tRNA synthetase
W5PDN1	VSIG8	-	0	down	Uncharacterized protein
A0A6P7DV86	SPTAN1	3.19639	0.0100308	up	spectrin alpha chain, non-erythrocytic 1 isoform X10
W5PZX0	KRT24	0.0780849	5.28375e-06	down	IF rod domain-containing protein
W5PR55	SSBP4	0.499057	0.000185327	down	LisH domain-containing protein
A0A6P7DAZ0	ZDHHC13	-	0	down	Palmitoyltransferase
W5NPI5		-	0	down	Ig-like domain-containing protein
A0A6P7DFK1	PPL	2.8581	0.00823049	up	periplakin isoform X1
A0A6P7DYS8	ESYT1	2.96662	0.00630489	up	extended synaptotagmin-1 isoform X1
A0A6P7E9L5	SYNJ2BP	0.340748	0.00296632	down	synaptojanin-2-binding protein
W5Q9P7	CFL1	2.49911	0.0294426	up	Cofilin, non-muscle isoform
A0A6P7EDT8	SYNE1	∞	0	up	nesprin-1 isoform X13
A0A6P3TL58	KRT12	3.79968	0.0334742	up	keratin, type I cytoskeletal 12
A0A6P3YLA4	STAT3	0.166887	0.000931619	down	Signal transducer and activator of transcription
A0A6P3TJS8	LYPD2	2.33682	0.0316868	up	ly6/PLAUR domain-containing protein 2
F8T852	DQA	-	0	down	MHC class II antigen (Fragment)
A0A6P7DY97	B4GALNT3	-	0	down	Beta-1,4-N-acetylgalactosaminyltransferase
W5Q2E5	PTPRC	-	0	down	Protein-tyrosine-phosphatase
A0A6P3T4H5	GANAB	∞	0	up	neutral alpha-glucosidase AB isoform X2
A0A6P3EB77	EMP1	2.84209	7.371e-05	up	Epithelial membrane protein 1
W5NSA6	A2M	0.268975	0.0374745	down	Uncharacterized protein
A0A6P7D165	SDF2L1	-	0	down	stromal cell-derived factor 2-like protein 1
A0A6P7EY15	ZFR	0.208078	0.00221679	down	zinc finger RNA-binding protein isoform X2
W5Q1W7	PALLD	∞	0	up	Uncharacterized protein
W5PG15	VMA21	∞	0	up	Vacuolar ATPase assembly integral membrane protein VMA21
A0A6P3EJM0	LOC101113893	3.18772	0.014111	up	histone H1.2
W5NSV5	ITGA6	0.382082	0.0315238	down	Integrin_alpha2 domain-containing protein
W5QF63	EMC4	0.404537	0.0385996	down	ER membrane protein complex subunit 4
A0A6P3E736	LOC101115927	-	0	down	arylacetamide deacetylase-like
E3VW84		3.48406	0.00119189	up	Keratin 82 (Fragment)
A0A6P7DYU3	ITGA7	13.6204	2.38816e-05	up	integrin alpha-7 isoform X2
W5PTW1	GSTP1	0.365333	5.64884e-05	down	GST class-pi
A0A6P7D001	NCOR2	∞	0	up	nuclear receptor corepressor 2 isoform X6
A0A6P7EKL2	LAD1	2.61293	0.000631556	up	ladinin-1 isoform X1
W5PDP6	C1QB	0.277019	0.0174221	down	C1q domain-containing protein
A0A6P3T3Y7	LOC101111401	5.80883	0.0106911	up	histone H1.4
Note that “∞”means this protein is only expressed in day 0, while “–”means this protein is only expressed in day 15.

## Sheet: Table S2
Table S2. Differentially expressed proteins between sheep rumen eipthelium of day 15 and day 30.
Protein ID	Gene	Fold change	P value	Trend	Description
A0A6P7EIL2	TCHH	0.193615	0.0188945	down	trichohyalin
A0A6P7D5Q1	COL7A1	2.22273	0.0176606	up	collagen alpha-1(VII) chain
A0A6P3TI84	LOC101117431	2.09864	0.00100415	up	keratin, type I cytoskeletal 13
W5QGT9	HMGCS2	0.453075	0.00698663	down	3-hydroxy-3-methylglutaryl coenzyme A synthase
W5P446	HSD17B13	0.335601	0.0112329	down	Uncharacterized protein
A0A6P3E0I4	PCCB	0.467492	0.00121911	down	propionyl-CoA carboxylase beta chain, mitochondrial
A0A6P3TQY5	SCEL	5.18707	0.00270975	up	sciellin isoform X2
A0A6P3EDS1	CMBL	0.373076	0.000826074	down	Carboxymethylenebutenolidase homolog
W5PKN2	NUP155	2.06647	0.0027386	up	Uncharacterized protein
A0A6P3E6Y2	LOC101119393	0.364652	0.0464883	down	UDP-glucuronosyltransferase
A0A6P3TD43	SF3B2	2.12957	0.0011722	up	splicing factor 3B subunit 2 isoform X2
A0A6P7D7R8	PTK7	3.14421	0.0498299	up	inactive tyrosine-protein kinase 7 isoform X2
A0A6P7DBP4	PAPSS2	0.274337	0.0480413	down	3-phosphoadenosine-5-phosphosulfate synthase
A0A6P3EDA3	TTC37	2.02729	0.00381655	up	tetratricopeptide repeat protein 37
A0A6P3EDY8	BSG	0.390036	4.4767e-05	down	Basigin
A0A6P7DFH5	MCM7	2.08916	0.00150847	up	DNA replication licensing factor MCM7
A0A6P3YH48	TST	0.382458	0.000741432	down	Sulfurtransferase
A0A6P7EB10	ARG1	4.64171	0.00287532	up	Arginase
A0A6P3YQA5	GLG1	2.02691	0.000313924	up	Golgi apparatus protein 1
W5QEG5	SUPT16H	3.03089	0.0320243	up	FACT complex subunit
A0A6P7DU32	YWHAQ	2.16597	0.00318762	up	14-3-3 protein theta
A0A6P7DDT3	SRRM2	2.97416	0.0238842	up	serine/arginine repetitive matrix protein 2 isoform X4
W5PL70	PDCD4	2.96528	0.00804042	up	Programmed cell death protein 4
A0A6P7D5H6	APPL1	2.01668	0.00474352	up	DCC-interacting protein 13-alpha
A0A6P7EHC9	LLGL2	0.472156	0.0368983	down	lethal(2) giant larvae protein homolog 2 isoform X2
A0A6P3E8M4	ENPP3	2.04957	0.0198718	up	ectonucleotide pyrophosphatase/phosphodiesterase family member 3
A0A6P7E3L4	MAP1S	2.69268	7.28912e-05	up	LOW QUALITY PROTEIN: microtubule-associated protein 1S
A0A6P7DSY0	SYTL1	3.5049	0.0112686	up	synaptotagmin-like protein 1 isoform X3
A0A6P7EI01	PFAS	2.78295	0.000482111	up	Formylglycinamide ribonucleotide amidotransferase
W5PLF3	DECR1	4.1515	0.0121051	up	Uncharacterized protein
W5PC00	AKR1B1	2.37856	0.0266901	up	Aldo_ket_red domain-containing protein
P02083		2.78407	0.0374557	up	Hemoglobin fetal subunit beta
W5PWT5	STAG2	2.51377	0.00662768	up	SCD domain-containing protein
W5NRL5	PLRG1	2.43714	0.0235113	up	WD_REPEATS_REGION domain-containing protein
W5Q0C0	PLOD3	2.0436	0.00431523	up	Procollagen-lysine 5-dioxygenase
A0A6P3E9F9	PSPC1	2.4581	0.00730323	up	Paraspeckle component 1
A0A6P3YS42	CRTAP	2.45576	0.00358073	up	cartilage-associated protein
A0A6P7E1Z3	NASP	2.04098	0.0112725	up	Nuclear autoantigenic sperm protein
A0A6P3E515	IGF2BP2	3.33342	0.0182784	up	insulin-like growth factor 2 mRNA-binding protein 2 isoform X1
W5PS11	PSAT1	0.440638	0.0421368	down	Phosphoserine aminotransferase
A0A6P3YGB0	TINAGL1	0.471266	0.0022623	down	tubulointerstitial nephritis antigen-like
A0A6P3TA09	NAGA	2.01194	0.00432633	up	Alpha-galactosidase
A0A6P7EPX5	PBX1	2.15018	0.0211571	up	pre-B-cell leukemia transcription factor 1 isoform X4
A0A6P3E5D4	CNN3	2.48608	0.012395	up	Calponin
W5NXN7	TUBG2	3.31961	0.00491438	up	Tubulin gamma chain
W5QET6	SLC16A1	0.296633	0.00137352	down	Monocarboxylate transporter 1
A0A6P3T7C5	SLMAP	0.313468	0.0384266	down	sarcolemmal membrane-associated protein isoform X3
A0A6P3YQ84	HERC4	3.51954	0.00116849	up	probable E3 ubiquitin-protein ligase HERC4 isoform X3
A0A6P3TT87	LOC101107119	0.287352	0.0271966	down	dihydrodiol dehydrogenase 3-like isoform X1
W5PHE6	DDI2	2.78605	0.0151071	up	Ubiquitin-like domain-containing protein
W5Q678	SEC24D	2.02227	0.0020163	up	Uncharacterized protein
A0A6P3EF20	RBM39	2.20864	0.00109954	up	RNA-binding protein 39 isoform X3
W5PY53	FTH1	0.238379	0.0305904	down	Ferritin
W5PVJ0		0.227039	0.00671202	down	Ferritin
A0A6P3TDR6	ZNF512	∞	0	up	zinc finger protein 512 isoform X2
A0A6P7D3F6	PI4KA	3.58066	0.00276027	up	phosphatidylinositol 4-kinase alpha isoform X1
A0A6P7EEK0	NAXD	2.57536	0.0393759	up	ATP-dependent (S)-NAD(P)H-hydrate dehydratase
A0A6P3EG14	BCLAF1	3.89852	0.0208427	up	bcl-2-associated transcription factor 1 isoform X1
W5PTW4	PITPNA	2.0978	0.00525688	up	Uncharacterized protein
A0A6P3TBY8	RECK	5.42834	0.000366754	up	reversion-inducing cysteine-rich protein with Kazal motifs
A0A6P3E3Z1	BTF3L4	3.00345	0.00343322	up	Transcription factor BTF3
A0A6P7ETU0	CAPNS2	0.350228	0.00142298	down	calpain small subunit 2
A0A6P7E0A5	PRKAR2B	2.73665	0.0164001	up	cAMP-dependent protein kinase type II-beta regulatory subunit
A0A6P3YKT3	SPART	8.85512	0.0181612	up	spartin
A0A6P7ELW3	RPTN	2.11509	0.0216679	up	trichohyalin
W5QH63	CPSF6	2.6836	0.0375254	up	Cleavage and polyadenylation specificity factor subunit 6
A0A6P3TF21	AGT	2.98767	0.00798336	up	Angiotensin 1-10
A0A6P3E4H3	PON3	∞	0	up	serum paraoxonase/lactonase 3
W5PSN9	ACOT7	2.79539	0.0063852	up	Uncharacterized protein
W5Q894	GSTK1	0.269005	0.0226229	down	Glutathione S-transferase kappa
A0A6P3TFX5	DAAM1	3.2992	0.00367782	up	disheveled-associated activator of morphogenesis 1 isoform X1
A0A6P7DHL8	LOC101108627	8.16854	0.0102488	up	Core histone macro-H2A
W5PLD5	CNN2	2.11392	0.00672571	up	Calponin
A0A6P7E2K8	MRI1	2.32712	0.0263488	up	Methylthioribose-1-phosphate isomerase
A0A6P3TEW9	SARNP	2.01135	0.0164992	up	SAP domain-containing ribonucleoprotein isoform X2
W5NW29	FAF2	2.09564	0.0187336	up	UBX domain-containing protein
A0A6P7E783	GPX7	6.03432	0.0044657	up	Glutathione peroxidase
W5QHZ5		8.09449	9.08643e-05	up	Uncharacterized protein
A0A6P7ENR2	EMILIN3	3.09499	0.00678955	up	EMILIN-3
A0A6P3EST3	RPL36A	2.02242	0.0412603	up	60S ribosomal protein L36a
W5PQ76	SRI	2.00004	0.000385181	up	Uncharacterized protein
A0A6P3EFK4	AIP	2.26605	0.0107456	up	Peptidylprolyl isomerase
W5NRG0	PTGR2	0.376531	0.025282	down	15-oxoprostaglandin 13-reductase
A0A6P7DPP4	TANC1	2.40243	0.0316802	up	protein TANC1 isoform X3
A0A6P3DZS0	TMEM79	0.427364	0.0212015	down	transmembrane protein 79
A0A6P3YM99	NDRG2	2.70052	0.032716	up	Protein NDRG2
W5NRC6	SART1	2.99611	0.00166924	up	Uncharacterized protein
A0A6P3TG76	NEK9	0.490328	0.0401478	down	serine/threonine-protein kinase Nek9
W5Q018	PKN2	4.16266	0.00129406	up	Protein kinase C
A0A6P7DHG5	IRF2BP2	2.32526	0.00445992	up	interferon regulatory factor 2-binding protein 2 isoform X2
W5PG42		2.1023	0.0201133	up	Uncharacterized protein
A0A6P7DG91	TRIP6	2.44089	0.00492235	up	thyroid receptor-interacting protein 6 isoform X1
A0A6P7EGK0	P3H4	2.71628	0.00819311	up	endoplasmic reticulum protein SC65 isoform X1
A0A6P3YK37	C11H17orf49	2.81019	0.00987436	up	chromatin complexes subunit BAP18 isoform X1
A0A6P3EFW0	TIAL1	2.02758	1.31516e-05	up	nucleolysin TIAR isoform X3
A0A6P7DTR1	GOLGA2	3.15431	0.0325392	up	golgin subfamily A member 2 isoform X2
A0A6P7E2I3	UBE3C	2.48832	0.0062884	up	ubiquitin-protein ligase E3C isoform X1
W5QHP4	ACTL6A	2.15036	0.00670442	up	Uncharacterized protein
A0A6P7D5E9	XYLB	2.13433	0.000523089	up	Xylulose kinase
A0A6P3YEP0	ILKAP	2.16301	0.00452688	up	integrin-linked kinase-associated serine/threonine phosphatase 2C isoform X1
A0A6P7EC46	EFR3A	2.78912	0.0118954	up	LOW QUALITY PROTEIN: protein EFR3 homolog A
W5P649	PIGT	2.14088	0.00113976	up	Uncharacterized protein
W5PRR2	GPC4	3.54447	0.00784533	up	Uncharacterized protein
W5Q9J0	RNPS1	2.10069	0.0374887	up	RNA-binding protein with serine-rich domain 1
A0A6P7DCF0	CPSF7	2.37178	0.0101095	up	cleavage and polyadenylation specificity factor subunit 7 isoform X2
A0A6P3TF83	GNPNAT1	0.163029	0.0394446	down	Glucosamine 6-phosphate N-acetyltransferase
W5NRR0	HNRNPDL	2.12163	0.024545	up	Uncharacterized protein
A0A6P7DV25	RABGAP1	4.23454	0.000469263	up	rab GTPase-activating protein 1 isoform X2
A0A6P3EB34	SRSF7	2.86628	0.00629232	up	serine/arginine-rich splicing factor 7 isoform X1
W5PQ08	B3GLCT	2.20553	0.0085616	up	Uncharacterized protein
W5PH95		4.11294	0.0296679	up	Uncharacterized protein
W5PJ99	SUGP2	3.12097	0.0038761	up	Uncharacterized protein
A0A6P3E6F3	HNMT	9.86683	0.0498347	up	Histamine N-methyltransferase
A0A6P7EJV6	PRRC2C	3.20255	0.0152207	up	protein PRRC2C isoform X9
A0A6P3ECN7	LOC101107232	3.69918	0.00101603	up	Glutathione transferase
P67976		0.165064	0.00221315	down	Beta-lactoglobulin-1/B
A0A6P7EX50	CGGBP1	3.06801	0.000371866	up	CGG triplet repeat-binding protein 1
W5QH00	RETSAT	0.348888	0.0377921	down	Uncharacterized protein
A0A6P3E3Z9	LOC101102223	2.09727	0.00341217	up	histone H1.0
W5PG41	H6PD	3.04164	0.0198672	up	Uncharacterized protein
A0A6P7EUX9	LOC114117877	0.373418	0.0100209	down	Carboxylic ester hydrolase
A0A6P7DEA7	LSS	2.26482	0.0365058	up	Terpene cyclase/mutase family member
W5Q700	APPL2	0.3388	0.000859737	down	Uncharacterized protein
W5PMN3	CTBP2	2.45174	0.00579469	up	Uncharacterized protein
A0A6P7EV68	AKT2	2.10289	0.000779254	up	Non-specific serine/threonine protein kinase
W5PYH5	EFL1	2.01188	0.00309904	up	Tr-type G domain-containing protein
A0A6P3E9M6	NUTF2	2.29876	0.00253554	up	nuclear transport factor 2
A0A6P7DR96	CRYBG2	∞	0	up	beta/gamma crystallin domain-containing protein 2
W5NQB8	NUP107	2.7409	0.00724075	up	Nuclear pore complex protein
B2ZA84		0.272387	0.049141	down	Thioltransferase
A0A6P7DV78	NBAS	3.30862	0.003318	up	neuroblastoma-amplified sequence
W5P8H8	SGPL1	2.60587	0.0223489	up	Uncharacterized protein
A0A6P7DMC3	AKAP2	3.20386	0.0013263	up	A-kinase anchor protein 2 isoform X7
A0A6P3TJ66	TPM3	0.228422	0.0480704	down	tropomyosin alpha-3 chain isoform X4
A0A6P3TK89	ALG5	2.05052	0.045162	up	Dolichyl-phosphate beta-glucosyltransferase
W5P0J5	ZNF22	∞	0	up	Uncharacterized protein
A0A6P3YIT8	MFAP5	2.29841	0.0324233	up	microfibrillar-associated protein 5 isoform X2
A0A6P7EE52	SBSPON	0.387257	0.0155008	down	somatomedin-B and thrombospondin type-1 domain-containing protein
W5PSA6	RMDN1	2.00737	0.0286045	up	Uncharacterized protein
A0A6P3E9T4	DAPL1	∞	0	up	death-associated protein-like 1
P48282	CA1	0.267805	0.031964	down	Carbonic anhydrase 1
A0A6P7D468	ACAD9	2.30325	0.00113865	up	acyl-CoA dehydrogenase family member 9, mitochondrial
W5NZC9	POFUT1	3.60207	0.0028068	up	GDP-fucose protein O-fucosyltransferase 1
W5PSW7	BAZ1B	10.5838	0.000523386	up	Uncharacterized protein
A0A6P3E880	GOLIM4	∞	0	up	LOW QUALITY PROTEIN: Golgi integral membrane protein 4
A0A6P7E6P0	FRYL	2.18027	0.0099671	up	protein furry homolog-like isoform X6
A0A6P3YKR3	WBP11	2.17533	0.0366457	up	WW domain-binding protein 11
A0A6P3EKG7	HSPA12B	2.09518	0.00437979	up	heat shock 70 kDa protein 12B
W5PRQ0	RBM3	2.45384	0.00206514	up	RRM domain-containing protein
A0A6P7DAT3	LSP1	0.33272	0.0127479	down	lymphocyte-specific protein 1 isoform X5
A0A6P7ERY9	PHLDB3	0.462737	0.0187198	down	pleckstrin homology-like domain family B member 3 isoform X2
W5P031	HDHD2	2.06226	0.0464364	up	Uncharacterized protein
A0A6P3TE25	SRSF11	4.17565	0.00591148	up	serine/arginine-rich splicing factor 11 isoform X4
W5PUL3	UCHL1	∞	0	up	Ubiquitin carboxyl-terminal hydrolase
A0A6P3YM83	LOC105608566	2.06143	0.00155011	up	polyadenylate-binding protein 2 isoform X1
W5QB62		2.73385	0.0184523	up	Uncharacterized protein
A0A6P3E6L3	LARP7	2.51356	0.0455296	up	La ribonucleoprotein domain family member 7
W5P4P4	FCSK	∞	0	up	Uncharacterized protein
W5PX87	SSBP1	-	0	down	Single-stranded DNA-binding protein, mitochondrial
A0A6P3YGV9	HNRNPLL	∞	0	up	heterogeneous nuclear ribonucleoprotein L-like
A0A6P7DR81	ARID1A	2.94465	0.0143273	up	AT-rich interactive domain-containing protein 1A isoform X2
A0A6P7D5R7	NT5DC2	2.56466	0.0427928	up	5-nucleotidase domain-containing protein 2
A0A6P3EAK2	CSTF3	3.19891	0.00256021	up	cleavage stimulation factor subunit 3
A0A6P7D351	MTA1	2.78876	0.00299601	up	metastasis-associated protein MTA1 isoform X1
A0A6P7E474	QTRT1	2.08223	0.0336815	up	Queuine tRNA-ribosyltransferase catalytic subunit 1
A0A6P3E203	DDX58	2.19538	0.0163125	up	RNA helicase
A0A6P7E6G4	SEPSECS	∞	0	up	O-phosphoseryl-tRNA(Sec) selenium transferase
W5PA28	DSC2	2.17428	0.0107907	up	Uncharacterized protein
A0A6P7E1H7	TNS3	3.61437	0.0240264	up	tensin-3 isoform X4
A0A6P3CWT7	GSTA1	2.1975	0.0141562	up	Glutathione S-transferase
W5Q3F9	AOX1	0.336426	0.0102317	down	Aldehyde oxidase 1
A0A6P7DNX0	PUM3	3.06428	0.00897427	up	pumilio homolog 3 isoform X1
W5QC92	LOC101105651	3.93761	0.000792907	up	Uncharacterized protein
W5Q515	VSNL1	3.1185	0.0206621	up	Visinin-like protein 1
A0A6P3E5U7	ANP32A	2.23093	0.0375978	up	acidic leucine-rich nuclear phosphoprotein 32 family member A isoform X1
A0A6P7EJ98	COPZ2	3.66868	0.000355593	up	Coatomer subunit zeta
W5PW24	LOC101123613	6.10779	5.32639e-05	up	THO complex subunit 2
W5PIC2	HDAC2	2.04198	0.0307617	up	Histone deacetylase 2
A0A6P3YHQ1	PITX1	3.03084	0.0143924	up	Homeobox protein
W5P8W0	UBE4B	14.0303	1.51154e-06	up	U-box domain-containing protein
W5P8T1	PRCC	2.10863	0.00535174	up	Uncharacterized protein
A0A6P3EHH3	KRT36	0.329558	0.011273	down	keratin, type I cuticular Ha6
W5PV69	H2AC21	2.0215	0.0232733	up	Histone H2A
A0A6P7DK67	ASMTL	2.09452	0.0492698	up	N-acetylserotonin O-methyltransferase-like protein isoform X3
A0A6P3ERG3	LOC101114082	0.271339	0.0310698	down	Annexin
A0A6P7ET70	ADNP	2.57327	0.0109912	up	activity-dependent neuroprotector homeobox protein
A0A6P3YRD5	VRK1	2.08211	0.00196785	up	serine/threonine-protein kinase VRK1 isoform X3
W5QC54	PPIC	2.14505	0.0168115	up	Peptidyl-prolyl cis-trans isomerase
A0A6P3YNM6	TJP1	3.60749	0.0036383	up	tight junction protein ZO-1 isoform X2
W5QH88	ACP6	2.95563	0.00152427	up	Uncharacterized protein
W5Q5X4	KRT36	0.321767	0.0190812	down	IF rod domain-containing protein
W5Q5W2	SCARB2	2.32654	0.0162086	up	Uncharacterized protein
A0A6P7ENF3	LOC114117619	0.203827	0.000121092	down	short palate, lung and nasal epithelium carcinoma-associated protein 2A-like
W5QGE5	SPINT1	2.1465	0.0293359	up	Uncharacterized protein
A0A6P7DV97	NCK2	2.89503	0.0342675	up	Cytoplasmic protein
A0A6P3EPY5	LSM2	5.31087	0.0108401	up	U6 snRNA-associated Sm-like protein LSm2
A0A6P3ELW6	MEPCE	2.02514	0.00221685	up	RNA methyltransferase
A0A6P3EFQ1	EXOSC5	2.77431	0.00540981	up	exosome complex component RRP46
A0A6P7DBZ0	NFKB2	2.14358	0.0103582	up	nuclear factor NF-kappa-B p100 subunit isoform X5
W5PP36	ARL2	2.56475	0.0109537	up	Uncharacterized protein
W5QHB1	EPHB3	39.9912	0.0393455	up	Receptor protein-tyrosine kinase
W5QF00	GSK3B	2.14685	0.00423973	up	Glycogen synthase kinase-3 beta
A0A6P3YNK9	CPD	∞	0	up	Carboxypeptidase D
W5PCK0	GTF2F2	2.17859	0.0151846	up	General transcription factor IIF subunit 2
A0A6P7E3Y3	TRIR	-	0	down	LOW QUALITY PROTEIN: telomerase RNA component interacting RNase
A0A6P3EE82	DCTPP1	2.55137	0.0305934	up	dCTP pyrophosphatase 1
A0A6P3EA39	CNOT9	0.455973	0.029133	down	CCR4-NOT transcription complex subunit 9
W5PU70		∞	0	up	Uncharacterized protein
W5QGM9	MELTF	0.432414	0.0284403	down	Uncharacterized protein
A0A6P3YG98	SRRM1	2.02867	0.0204948	up	serine/arginine repetitive matrix protein 1 isoform X4
A0A6P7E516	PDGFRB	2.85139	0.0481186	up	Platelet-derived growth factor receptor beta
A0A6P3EK75	LOC101117273	4.1365	0.0475571	up	Apolipoprotein C-III
B7U175	CDC2	2.23949	0.0363899	up	Cell division cycle 2 protein isoform 1
A0A6P7EVM0	CTCF	2.2577	0.000126666	up	transcriptional repressor CTCF isoform X1
A0A6P7ERX3	LOC101103343	∞	0	up	carcinoembryonic antigen-related cell adhesion molecule 1 isoform X4
W5Q9H0	MMP2	∞	0	up	72 kDa gelatinase
A0A6P7DAW3	EML3	2.26107	0.0357853	up	echinoderm microtubule-associated protein-like 3 isoform X2
W5QD52	LALBA	0.284345	0.0369951	down	Alpha-lactalbumin
A0A6P7D700	WRNIP1	∞	0	up	ATPase WRNIP1
W5PP53	CIRBP	-	0	down	Cold-inducible RNA-binding protein
A0A6P7ERY5	CNFN	3.92271	0.0207707	up	cornifelin isoform X2
W5P0C6	WWP2	∞	0	up	E3 ubiquitin-protein ligase
A0A6P7EII0	RHOT1	2.05893	0.00194868	up	mitochondrial Rho GTPase 1 isoform X7
A0A6P7DWX6	DYSF	∞	0	up	dysferlin isoform X6
A0A6P7DK95	WWC2	2.00792	0.00328519	up	protein WWC2 isoform X2
A0A6P3CX12	IGFBP6	4.00263	0.0237381	up	insulin-like growth factor-binding protein 6 precursor
W5Q8Q0	TMEM263	∞	0	up	Uncharacterized protein
A0A6P3YSV5	METTL26	2.12712	0.00919299	up	methyltransferase-like 26 isoform X2
A0A6P3TH82	TDRD3	∞	0	up	Tudor domain-containing protein 3
A0A6P7D412	NUDT14	∞	0	up	uridine diphosphate glucose pyrophosphatase isoform X1
A0A6P3E8D6	INTS9	∞	0	up	Integrator complex subunit 9
A0A6P7DT32	EHMT1	3.24942	0.030348	up	histone-lysine N-methyltransferase EHMT1 isoform X3
A0A6P7D8L1	MBNL1	2.36057	0.00768559	up	muscleblind-like protein 1 isoform X9
A0A6P3E694	LEO1	3.88174	0.00189416	up	RNA polymerase-associated protein LEO1
A0A6P7DWP2	PPHLN1	∞	0	up	periphilin-1 isoform X4
A0A6P3EFR3	GOPC	0.416125	0.0203668	down	Golgi-associated PDZ and coiled-coil motif-containing protein isoform X1
W5PD87	SLC4A1	0.438725	0.0231863	down	Anion exchange protein
A0A6P7DU52	PUM2	2.8364	0.0166857	up	pumilio homolog 2 isoform X1
W5Q5Z2	UBE2E3	2.24381	0.0309622	up	UBC core domain-containing protein
W5PXJ0	HTT	0.316459	0.0352899	down	Uncharacterized protein
A0A6P7D832	CARMIL1	2.03198	0.0424683	up	F-actin-uncapping protein LRRC16A isoform X2
W5NUU8	CDH5	-	0	down	Cadherin-5
A0A6P7D257	LOC101110623	∞	0	up	ubiquitin-like protein 7 isoform X2
A0A6P7DE75	DTX2	3.10367	0.0151587	up	E3 ubiquitin-protein ligase
A0A6P3ELD6	LGALS7	0.413301	0.0280679	down	Galectin
A0A6P3EFW4	PLEKHA1	∞	0	up	pleckstrin homology domain-containing family A member 1 isoform X1
W5PN57		3.06069	0.0142751	up	Protein FAM136A
A0A6P7EM54	TMEM201	3.09224	0.0038388	up	transmembrane protein 201
A0A6P7D085	PPP1CC	7.35042	0.0191422	up	Serine/threonine-protein phosphatase
W5QBC9	CCDC134	2.77354	0.0338386	up	Uncharacterized protein
A0A6P3E7E3	UFM1	2.42929	0.0370927	up	Ubiquitin-fold modifier 1
A0A6P7DBK2	LIPF	∞	0	up	Lipase
W5NZ91	MRPS10	0.451202	0.0157588	down	28S ribosomal protein S10, mitochondrial
W5PYQ9	CPNE1	3.36775	0.00810881	up	C2 domain-containing protein
A0A6P7EVV8	ZDHHC5	∞	0	up	Palmitoyltransferase
A0A6P3TVV1	HGH1	2.01502	0.00972365	up	Protein HGH1 homolog
A0A6P7EGG8	CLN5	2.53761	0.00610075	up	ceroid-lipofuscinosis neuronal protein 5 isoform X1
A0A6P7EDR2	WASHC5	2.77771	0.0193495	up	WASH complex subunit 5
A0A6P7DG96	MAZ	3.16151	0.0245579	up	myc-associated zinc finger protein isoform X3
A0A6P7DE83	LOC105604882	∞	0	up	cytochrome P450 2W1
A0A6P7EGK5	TSC22D1	4.84548	0.0170324	up	TSC22 domain family protein 1 isoform X7
A0A6P3TVC2	LOC101116336	0.287208	0.0274979	down	Carboxylic ester hydrolase
A0A6P7DWQ6	LOC101111178	0.0817144	0.0186161	down	keratin, type II cytoskeletal 6A-like
W5P254	NUDT19	3.05397	0.0329573	up	Nucleoside diphosphate-linked moiety X motif 19
W5P366	FAM50A	2.07923	0.0358139	up	Uncharacterized protein
W5QF99	WDR92	4.39184	0.000236002	up	WD_REPEATS_REGION domain-containing protein
W5Q6B1	LOC101118606	∞	0	up	Uncharacterized protein
W5QCJ4	COMMD9	4.4498	0.00449521	up	COMM domain-containing protein
A0A6P7E188	REPIN1	4.21468	0.0373752	up	replication initiator 1 isoform X1
A0A6P3ED32	NAALAD2	3.05377	0.0450575	up	N-acetylated-alpha-linked acidic dipeptidase 2
A0A6P7D0W3	FAM160A1	-	0	down	protein FAM160A1
W5NQQ4	TXLNA	∞	0	up	Uncharacterized protein
W5P308	FNDC1	2.55761	0.000281085	up	Uncharacterized protein
A0A6P7D4J1	OSBPL10	∞	0	up	Oxysterol-binding protein
W5P9U3	TXNDC11	∞	0	up	Uncharacterized protein
W5Q305	GANAB	2.18477	0.0312709	up	Gal_mutarotas_2 domain-containing protein
W5PCT5		∞	0	up	ADP/ATP translocase
A0A6P3YKL3	CD34	∞	0	up	hematopoietic progenitor cell antigen CD34 isoform X1
A0A6P3YPM0	CCNY	∞	0	up	cyclin-Y
A0A6P3ECX5	PTPN12	∞	0	up	tyrosine-protein phosphatase non-receptor type 12
A0A6P7DUK2	PAXX	∞	0	up	protein PAXX isoform X4
A0A6P3E7V2	QTRT2	2.05786	0.0024333	up	Queuine tRNA-ribosyltransferase accessory subunit 2
A0A6P3E953	LOC101107541	-	0	down	dihydrodiol dehydrogenase 3-like isoform X1
W5PDU1	PHF2	∞	0	up	JmjC domain-containing protein
W5PP07	LPGAT1	∞	0	up	PlsC domain-containing protein
W5Q5U5	KRT4	14.134	0.00467534	up	IF rod domain-containing protein
W5PDN0	AKAP17A	∞	0	up	Uncharacterized protein
A0A6P7DVQ4	SEMA4C	∞	0	up	semaphorin-4C
A0A6P3EQ39	TAF5	∞	0	up	transcription initiation factor TFIID subunit 5
A0A6P3EEC5	GOLGA5	∞	0	up	Golgin subfamily A member 5
W5NYK1	PMVK	∞	0	up	Phosphomevalonate kinase
W5NPZ4	DAAM2	∞	0	up	Uncharacterized protein
W5PWG8	CBR3	-	0	down	Uncharacterized protein
A0A6P3YI11	HNRNPA0	2.30164	0.0227344	up	heterogeneous nuclear ribonucleoprotein A0
W5PWZ2	LGALS1	2.00337	0.0256796	up	Galectin
A0A6P7DLP4	IDH1	2.57212	0.00679253	up	Isocitrate dehydrogenase [NADP]
A0A6P7E0B2	CDC42EP1	∞	0	up	cdc42 effector protein 1
W5PPJ2	VPS33A	∞	0	up	Uncharacterized protein
A0A6P3T3J0	MGLL	∞	0	up	monoglyceride lipase isoform X1
W5NXC0	ACAD9	2.02758	0.0252745	up	Uncharacterized protein
A0A6P7EHP6	CHD3	∞	0	up	DNA helicase
A0A6P7DNX2	LIMS2	∞	0	up	LIM and senescent cell antigen-like-containing domain protein
W5PBG7	TUBGCP3	∞	0	up	Gamma-tubulin complex component
A0A6P3EEU8	SLC12A6	0.384627	0.0192488	down	solute carrier family 12 member 6 isoform X3
A0A6P7EEE0	MBNL2	3.53153	0.00737299	up	muscleblind-like protein 2 isoform X1
A0A6P7DZE3	MAPK12	∞	0	up	Mitogen-activated protein kinase
W5PZJ8	ASRGL1	-	0	down	Asparaginase-like protein 1
A0A6P3YIW3	TCF12	2.38283	0.00856821	up	transcription factor 12 isoform X4
W5NQW5		0.453621	0.00909596	down	Lysozyme
Q6B7M7	CFL1	0.418333	0.0329171	down	Cofilin-1
W5NZQ2	LAP3	0.478168	0.000781232	down	Cysteinylglycine-S-conjugate dipeptidase
A0A6P3EB18	CRIPT	∞	0	up	Cysteine-rich PDZ-binding protein
A0A6P3E417	RBX1	-	0	down	E3 ubiquitin-protein ligase RBX1
A0A6P7EK19	SSU72	∞	0	up	RNA polymerase II subunit A C-terminal domain phosphatase SSU72
W5PQQ8	PRKDC	3.3225	0.021324	up	DNA-dependent protein kinase catalytic subunit
A0A6P7DPE5	SP3	2.60712	0.0298616	up	transcription factor Sp3
D6R7I9	CLDN7	∞	0	up	Claudin
W5QBR5	BMP2K	2.07359	0.00625235	up	Protein kinase domain-containing protein
A0A6P7DFG9	RBBP6	3.52955	0.0381246	up	E3 ubiquitin-protein ligase RBBP6 isoform X1
W5NPZ0	COQ9	0.234987	0.023455	down	Ubiquinone biosynthesis protein
W5QD24	CCNT1	∞	0	up	Cyclin-T1
W5QGP0	WARS2	8.26794	0.0294902	up	Tryptophanyl-tRNA synthetase
A0A6P7DUM2	COL5A1	0.273826	0.00960875	down	collagen alpha-1(V) chain isoform X2
A0A6P7DX79	TMPO	∞	0	up	thymopoietin isoform X2
A0A6P7DMI1	TRAPPC12	∞	0	up	trafficking protein particle complex subunit 12
A0A6P3T011	LOC105601845	2.27436	0.0168765	up	60S ribosomal protein L10
W5Q9P7	CFL1	0.418333	0.0329171	down	Cofilin, non-muscle isoform
A0A6P7D632	ANKS1A	2.56032	0.0173566	up	ankyrin repeat and SAM domain-containing protein 1A isoform X1
A0A6P3TEE2	AGPAT1	∞	0	up	1-acyl-sn-glycerol-3-phosphate acyltransferase
A0A6P7EQU6	CTU2	4.0249	0.00519939	up	Cytoplasmic tRNA 2-thiolation protein 2
A0A6P3YMT1	EGFR	2.06063	0.0418649	up	Receptor protein-tyrosine kinase
A0A6P7E8Q0	ANK2	4.12236	0.0128516	up	ankyrin-2 isoform X2
W5P061	ABCC3	-	0	down	Uncharacterized protein
A0A6P3TU37	THSD4	3.84477	0.000995485	up	thrombospondin type-1 domain-containing protein 4 isoform X2
A0A6P3E7H1	RAB2B	∞	0	up	ras-related protein Rab-2B
A0A6P3YN17	UBR5	∞	0	up	E3 ubiquitin-protein ligase UBR5 isoform X1
A0A6P3YKA4	LOC106990150	2.67328	0.0163816	up	acyl-coenzyme A thioesterase 4-like
W5NRX7	XAF1	-	0	down	TRAF-type domain-containing protein
A0A6P3EC87	UTP4	0.382021	0.00343532	down	U3 small nucleolar RNA-associated protein 4 homolog isoform X1
W5Q120	ANKRD28	∞	0	up	ANK_REP_REGION domain-containing protein
A0A6P3EM35	CTR9	∞	0	up	RNA polymerase-associated protein CTR9 homolog
W5PZ14		2.3872	0.0161145	up	WD_REPEATS_REGION domain-containing protein

## Sheet: Table S3
Table S3. Differentially expressed proteins between sheep rumen eipthelium of day 30 and day 45.
Protein ID	Gene	Fold change	P value	Trend	Description
A0A6P3TI84	LOC101117431	2.05471	0.00813772	up	keratin, type I cytoskeletal 13
A0A6P7EC48	MCM4	2.00897	0.0133624	up	DNA helicase
W5NYL0	MAOA	0.474947	0.0408138	down	Amine oxidase
A0A6P7DBP4	PAPSS2	0.449283	0.00936478	down	3-phosphoadenosine-5-phosphosulfate synthase
A0A6P3DYK4	THRAP3	2.48496	0.00989055	up	thyroid hormone receptor-associated protein 3 isoform X1
A0A6P3YQA5	GLG1	2.03326	0.0113453	up	Golgi apparatus protein 1
A0A6P3EIU2	IMPDH2	2.46118	0.0415096	up	Inosine-5-monophosphate dehydrogenase
A0A6P3E0M3	LOC101115172	0.467156	0.000593604	down	carbonyl reductase [NADPH] 1-like
A0A6P7D3I7	AHNAK2	2.58947	0.0226792	up	LOW QUALITY PROTEIN: protein AHNAK2
A0A6P7D8G1	C20H6orf132	2.0251	0.0150209	up	uncharacterized protein C6orf132 homolog
W5PAS5	HMGCL	0.494646	0.00561638	down	3-hydroxy-3-methylglutarate-CoA lyase
W5P9M9	LOC101103862	0.34528	0.0201586	down	SERPIN domain-containing protein
A0A6P3TE53	SERPINB13	2.06483	0.0353275	up	serpin B13 isoform X1
A0A6P7DPX8	COBLL1	3.54245	0.0131852	up	cordon-bleu protein-like 1
W5PS11	PSAT1	2.23797	0.0443467	up	Phosphoserine aminotransferase
W5QGS4	PHGDH	2.50494	0.000246997	up	D-3-phosphoglycerate dehydrogenase
W5Q0A6	NSUN2	2.74625	0.00742104	up	NOL1/NOP2/Sun domain family member 2
A0A6P3E7D2	ATP6V1B1	0.387031	0.00390117	down	Vacuolar proton pump subunit B
A0A6P9FQQ3	SLC26A3	0.289066	0.0138304	down	Chloride anion exchanger
O97932	BCAT2	0.413925	0.0162076	down	Branched-chain-amino-acid aminotransferase (Fragment)
A0A6P7DCY1	NDUFV3	2.11154	0.000243489	up	Complex I-9kD
A0A6P3YQ84	HERC4	0.444282	0.0169161	down	probable E3 ubiquitin-protein ligase HERC4 isoform X3
A0A6P3YMN1	CA12	0.488205	0.0390828	down	Carbonic anhydrase
W5Q678	SEC24D	2.44471	0.0447884	up	Uncharacterized protein
W5PM41	GSDME	0.396625	0.0137568	down	Uncharacterized protein
A0A5J6SC24	HMOX1	0.403634	0.0370407	down	Heme oxygenase (biliverdin-producing)
A0A6P7DT20	WDR5	2.11273	0.0345277	up	WD repeat-containing protein 5
A0A6P3TA60	LOC101121563	0.464973	0.0301483	down	cytochrome P450 2J2-like isoform X1
W5PIA2	NECTIN4	2.65924	0.0225699	up	Uncharacterized protein
A0A6P7ETZ4	KLK13	∞	0	up	kallikrein-13 isoform X1
A0A6P3ECM8	DIS3	2.15523	0.0442598	up	exosome complex exonuclease RRP44 isoform X1
A0A6P7EF82	NUP85	2.95023	0.000847738	up	Nuclear pore complex protein Nup85
A0A6P7ELW3	RPTN	2.15511	0.0223932	up	trichohyalin
W5PSN9	ACOT7	0.28167	0.0463032	down	Uncharacterized protein
W5PPE0	LOC101109377	0.461475	0.0258949	down	Aldo_ket_red domain-containing protein
W5PLD5	CNN2	2.04198	0.00349849	up	Calponin
A0A6P3EBR4	GNS	0.464971	0.0370124	down	N-acetylglucosamine-6-sulfatase
W5QDE8	PKP2	3.22193	0.00132335	up	Uncharacterized protein
A0A6P7DTN1	SET	2.25819	0.0464951	up	protein SET isoform X1
A0A6P3E5L9	NUP54	2.86986	0.0347637	up	nucleoporin p54
W5PFQ8	RRAGA	0.44691	0.0172497	down	Ras-related GTP-binding protein
A0A6P7E3G3	DPP9	2.34517	0.0104508	up	dipeptidyl peptidase 9 isoform X2
A0A6P3E2H7	PPM1G	5.44042	0.00019242	up	protein phosphatase 1G
W5PJ85	SMCHD1	2.33533	0.0393766	up	SMC hinge domain-containing protein
A0A6P7D195	AACS	2.50449	0.0240074	up	Acetoacetyl-CoA synthetase
A0A6P7DG91	TRIP6	2.0652	0.0391062	up	thyroid receptor-interacting protein 6 isoform X1
A0A6P3TVI9	PDCD5	2.33422	0.0247618	up	programmed cell death protein 5
W5NV93	RDH13	2.08381	0.00274809	up	Uncharacterized protein
A0A6P3YFW4	GLIPR2	2.87169	0.0265181	up	Golgi-associated plant pathogenesis-related protein 1 isoform X1
A0A6P3EEQ6	RBBP9	0.474691	0.0304538	down	putative hydrolase RBBP9
A0A6P7EC46	EFR3A	0.412043	0.0396976	down	LOW QUALITY PROTEIN: protein EFR3 homolog A
A0A6P7E9H3	B2M	5.28155	0.00417897	up	Beta-2-microglobulin
A0A6P3YP40	PTPN2	∞	0	up	Tyrosine-protein phosphatase non-receptor type
A0A6P7DH89	ANK3	2.08398	0.0249645	up	ankyrin-3 isoform X1
W5PTW7	LOC101113328	2.02025	0.0270026	up	Uncharacterized protein
A0A6P3YFI9	GYG1	2.98999	0.019339	up	glycogenin-1
P02075	HBB	0.442224	0.0449721	down	Hemoglobin subunit beta
A0A6P7DV25	RABGAP1	∞	0	up	rab GTPase-activating protein 1 isoform X2
P67976		2.07493	0.0267016	up	Beta-lactoglobulin-1/B
A0A6P3YEL1	YBX1	2.04936	0.0370441	up	nuclease-sensitive element-binding protein 1 isoform X1
W5QH53	FMO5	0.350332	0.0070212	down	Dimethylaniline monooxygenase [N-oxide-forming]
A0A6P3EDJ4	DHPS	3.89254	0.0367155	up	deoxyhypusine synthase
B2ZA84		0.470817	0.0189749	down	Thioltransferase
A0A6P3EIZ3	DCAF7	2.92895	0.000251831	up	DDB1- and CUL4-associated factor 7
A0A6P7DMC3	AKAP2	∞	0	up	A-kinase anchor protein 2 isoform X7
A0A6P3E8X5	GGCT	0.466749	0.00453664	down	Gamma-glutamylcyclotransferase
W5PD74	UFSP2	-	0	down	Uncharacterized protein
B9VH02	EIF1AX	3.22598	0.0095414	up	Eukaryotic translation initiation factor 4C
A0A6P7DIN7	PPP4C	0.411352	0.0352379	down	Serine/threonine-protein phosphatase
A0A6P7ERY9	PHLDB3	5.49627	0.000790509	up	pleckstrin homology-like domain family B member 3 isoform X2
A0A6P7DIJ6	ASAH1	2.11962	0.0471574	up	Ceramidase
A0A6P3TE25	SRSF11	3.16765	0.00251158	up	serine/arginine-rich splicing factor 11 isoform X4
A0A6P7DCU4	OSBPL1A	0.495994	0.00646324	down	Oxysterol-binding protein
A0A6P3E7T7	ARPP19	∞	0	up	cAMP-regulated phosphoprotein 19 isoform X1
A0A6P7ENC8	PEA15	2.16268	0.027086	up	15 kDa phosphoprotein enriched in astrocytes
W5Q2J7	STARD5	0.320619	0.0389313	down	START domain-containing protein
A0A6P7DH09	PPIF	10.434	0.000367735	up	Peptidyl-prolyl cis-trans isomerase
A0A6P3E5P2	RAD50	∞	0	up	DNA repair protein RAD50
A0A6P7E6G4	SEPSECS	-	0	down	O-phosphoseryl-tRNA(Sec) selenium transferase
W5Q515	VSNL1	∞	0	up	Visinin-like protein 1
A0A6P7DN72	GRHPR	∞	0	up	glyoxylate reductase/hydroxypyruvate reductase isoform X1
C5ISB2	PPIL3	∞	0	up	Peptidyl-prolyl cis-trans isomerase
A0A6P7EK43	UBE2Z	4.13655	0.0219728	up	ubiquitin-conjugating enzyme E2 Z
W5NUY9	NMD3	0.296917	0.00085549	down	60S ribosomal export protein NMD3
A0A6P3E6F1	ACYP1	57.6511	0.0367501	up	Acylphosphatase
A0A6P7DUS3	IL36G	0.439946	0.0022309	down	Interleukin-1
A0A6P7D4V4	XPC	∞	0	up	DNA repair protein complementing XP-C cells isoform X1
A0A6P7D2A3	ARHGAP5	∞	0	up	rho GTPase-activating protein 5 isoform X2
A0A6P3YRD5	VRK1	2.21866	0.024692	up	serine/threonine-protein kinase VRK1 isoform X3
W5P6P1	PAFAH2	2.66422	0.00139467	up	Platelet-activating factor acetylhydrolase
W5QH88	ACP6	3.0874	0.00684207	up	Uncharacterized protein
P46691	GJB2	2.48872	0.0384498	up	Gap junction beta-2 protein
W5Q1X1	TMTC3	2.1432	0.018527	up	Dolichyl-phosphate-mannose--protein mannosyltransferase
W5NZP5	TDP1	0.346246	0.0281872	down	Uncharacterized protein
A0A6P7D1I2	UBE3A	∞	0	up	Ubiquitin-protein ligase E3A
A0A6P3EA39	CNOT9	0.43403	0.000554327	down	CCR4-NOT transcription complex subunit 9
A0A6P7ELF3	COQ8A	0.459886	0.0142106	down	Atypical kinase COQ8A, mitochondrial
A0A6P7EM79	CA4	0.238721	0.046451	down	Carbonate dehydratase IV
A0A6P7DG25	POFUT2	4.12385	0.0117444	up	Peptide-O-fucosyltransferase
A0A6P7DP34	HPGD	-	0	down	15-hydroxyprostaglandin dehydrogenase [NAD(+)] isoform X1
A0A6P7DUA9	PTMS	3.09849	0.0468432	up	parathymosin
A0A6P3E9Y4	SULT1C2	0.16557	0.00096545	down	Sulfotransferase
A0A6P3EEC2	NDUFB1	2.23134	0.0109764	up	Complex I-MNLL
W5NSW7	ATPAF2	2.7822	0.0441991	up	Uncharacterized protein
A0A6P7DHR7	SAMD8	0.467803	0.00320806	down	sphingomyelin synthase-related protein 1
W5QC53	PRPF38B	3.85957	0.0436904	up	Pre-mRNA-splicing factor 38B
W5PX07	AFP	∞	0	up	Uncharacterized protein
A0A6P7D2T0	YY1	3.68987	0.00407217	up	transcriptional repressor protein YY1
A0A6P7E3E2	SAFB2	2.09066	0.00354294	up	scaffold attachment factor B2
A0A6P3YJ53	MARCKS	4.58073	0.0123466	up	myristoylated alanine-rich C-kinase substrate
A0A6P3E4I4	NDUFA4	2.87583	0.00164522	up	cytochrome c oxidase subunit NDUFA4
W5PPJ7	COQ7	2.23905	0.0269812	up	5-demethoxyubiquinone hydroxylase, mitochondrial
W5PR48	HPRT1	4.4368	0.000249384	up	Hypoxanthine phosphoribosyltransferase
A0A6P7DQN9	AAMP	3.21684	0.00791559	up	angio-associated migratory cell protein isoform X2
W5NYI8	GTF2H3	-	0	down	Uncharacterized protein
A0A6P3E5E5	SMIM20	0.474839	0.00450055	down	small integral membrane protein 20 isoform X1
A0A6P3YPH3	RCOR3	∞	0	up	REST corepressor 3 isoform X2
W5NPY4		-	0	down	Jacalin-type lectin domain-containing protein
A0A6P7DBK2	LIPF	-	0	down	Lipase
W5P878	CPT2	6.55814	0.0393102	up	Carn_acyltransf domain-containing protein
W5NZ91	MRPS10	4.34695	0.00110996	up	28S ribosomal protein S10, mitochondrial
A0A6P7DIZ9	SRPX	0.30913	0.0124732	down	sushi repeat-containing protein SRPX isoform X3
A0A6P7D3X8	KLC1	0.373072	0.0390789	down	Kinesin light chain
A0A6P3TGL8	TSC22D4	∞	0	up	TSC22 domain family protein 4
A0A6P7EII5	UBE2G1	2.8745	0.00145936	up	ubiquitin-conjugating enzyme E2 G1
W5QE28	TMBIM1	3.12154	0.032489	up	Uncharacterized protein
W5P254	NUDT19	0.326206	0.0196726	down	Nucleoside diphosphate-linked moiety X motif 19
A0A6P3YKV8	TPD52L2	2.69526	0.0026354	up	tumor protein D54 isoform X3
A0A6P3TDM3	NEK6	2.52533	0.0344858	up	serine/threonine-protein kinase Nek6
W5NS02	THOC6	∞	0	up	WD_REPEATS_REGION domain-containing protein
A0A6P3E0N4	DTYMK	0.321046	0.012661	down	dTMP kinase
A0A6P3EFK6	POLR2I	2.20715	0.02124	up	DNA-directed RNA polymerase subunit
A0A6P7EG21	GPAA1	2.11187	0.00459874	up	glycosylphosphatidylinositol anchor attachment 1 protein isoform X1
A0A6P3EF31	RALGAPB	∞	0	up	ral GTPase-activating protein subunit beta isoform X3
A0A6P3YNA7	SDC2	3.93205	0.0460983	up	Syndecan
A0A6P7DKC7	IKBKB	∞	0	up	I-kappa-B kinase
W5Q1X8	ANXA10	2.68349	0.00220305	up	Uncharacterized protein
A0A6P3E093	TPRG1	∞	0	up	LOW QUALITY PROTEIN: tumor protein p63-regulated gene 1 protein
A0A6P3E858	LOC101117682	2.10369	0.0272437	up	keratin, type I cytoskeletal 15
Q6B3Y2	CAV1	0.471767	0.0400207	down	Caveolin-1
A0A6P3ESJ5	ARMCX3	∞	0	up	armadillo repeat-containing X-linked protein 3
A0A6P3E2D0	POLR1B	0.49461	0.0465917	down	DNA-directed RNA polymerase subunit beta
W5PWZ2	LGALS1	∞	0	up	Galectin
A0A6P7E6Y5	CC2D1B	-	0	down	coiled-coil and C2 domain-containing protein 1B isoform X2
A0A6P3TJB3	DSC2	2.3313	0.00566519	up	desmocollin-2 isoform X3
A0A6P7DT22	SURF4	∞	0	up	Surfeit locus protein 4
A0A6P3EIE1	LOC101123223	∞	0	up	complement factor H-related protein 2
W5QCQ3	EMILIN1	∞	0	up	Uncharacterized protein
W5Q7V8	SERINC5	∞	0	up	Serine incorporator 5
A0A6P7DR69	BSDC1	∞	0	up	BSD domain-containing protein 1 isoform X1
W5P0X0	LOC101115262	-	0	down	BPI1 domain-containing protein
A0A6P3EHV4	VPS29	0.393627	0.0345039	down	Vacuolar protein sorting-associated protein 29
A0A6P7EEC8	LOC101104054	2.68349	0.00220305	up	multidrug resistance-associated protein 4-like
W5Q6G1	ALDH1L2	∞	0	up	10-formyltetrahydrofolate dehydrogenase
W5P6S6	CDK7	∞	0	up	Cell division protein kinase 7
Q307E4		-	0	down	HMT hnRNP methyltransferase-like 2 (Fragment)
W5NXP3	LOC101111083	∞	0	up	SERPIN domain-containing protein
W5NPI5		0.471376	0.0172204	down	Ig-like domain-containing protein
A0A6P3YJE0	PPP2CA	∞	0	up	Serine/threonine-protein phosphatase
W5PK02	POSTN	∞	0	up	Uncharacterized protein
W5NWW4	CREBBP	∞	0	up	Histone acetyltransferase
W5PWD5	AMT	∞	0	up	Aminomethyltransferase
A0A6P3EJM0	LOC101113893	2.17175	0.0218011	up	histone H1.2
W5NRX7	XAF1	∞	0	up	TRAF-type domain-containing protein
Note that “∞”means this protein is only expressed in day 30, while “–”means this protein is only expressed in day 45.

## Sheet: Table S4
Table S4. Differentially expressed proteins between sheep rumen eipthelium of day 45 and day 60.
Protein ID	Gene	Fold change	P value	Trend	Description
A0A6P3YRT3	SERPINB1	2.45878	0.0131764	up	leukocyte elastase inhibitor isoform X1
A0A6P7EJK8	PLOD1	2.30335	0.0105498	up	Procollagen-lysine 5-dioxygenase
A0A6P3EC54	LMCD1	2.05302	0.0498363	up	LIM and cysteine-rich domains protein 1
W5PMH1	GSS	0.444485	0.00642621	down	Glutathione synthetase
W5PQG5	CAP2	3.29037	0.0165722	up	Adenylyl cyclase-associated protein
P02083		5.61803	0.0415009	up	Hemoglobin fetal subunit beta
A0A6P7EVA3	RCN1	2.72363	0.0460616	up	reticulocalbin-1
A0A6P3YS42	CRTAP	8.52631	0.0251575	up	cartilage-associated protein
A0A6P7DG00	TGFB1I1	∞	0	up	transforming growth factor beta-1-induced transcript 1 protein isoform X3
A0A6P3YQK3	LOC101113041	2.8404	0.00455972	up	LOW QUALITY PROTEIN: acyl-coenzyme A thioesterase 9, mitochondrial
W5PUE5	GART	2.16745	0.00518331	up	Trifunctional purine biosynthetic protein adenosine-3
A0A6P3YQ79	CCDC6	2.47421	0.012456	up	coiled-coil domain-containing protein 6
A0A6P3YQ84	HERC4	2.78782	0.024539	up	probable E3 ubiquitin-protein ligase HERC4 isoform X3
A0A6P3TN91	STXBP3	2.66188	0.00915647	up	syntaxin-binding protein 3 isoform X2
R9QXS6		5.35831	0.0268039	up	Lactotransferrin
C5ISB3	DKC1	2.136	0.0205713	up	Dyskeratosis congenita 1
A0A6P7ET12	U2AF2	2.33381	0.0361133	up	U2 snRNP auxiliary factor large subunit
A0A6P7D195	AACS	0.499233	0.00440066	down	Acetoacetyl-CoA synthetase
A0A6P7DG91	TRIP6	3.33931	0.0173461	up	thyroid receptor-interacting protein 6 isoform X1
W5NV93	RDH13	0.439209	0.00346344	down	Uncharacterized protein
A0A6P3ER25	LOC101110202	2.16411	0.00230264	up	cytochrome P450 3A24-like
A0A6P7DVF4	EMILIN1	2.038	0.0396561	up	EMILIN-1
W5PK78	VWA5A	∞	0	up	Uncharacterized protein
A0A6P7EI42	ANP32E	2.0096	0.0145593	up	acidic leucine-rich nuclear phosphoprotein 32 family member E isoform X1
A0A6P7ENB7	LMOD1	2.60225	0.0280392	up	leiomodin-1 isoform X1
W5PW22	SCYL2	∞	0	up	Protein kinase domain-containing protein
W5PH14	LOC101117764	0.0744087	0.00922602	down	UDP-glucuronosyltransferase
A0A6P7DMC3	AKAP2	-	0	down	A-kinase anchor protein 2 isoform X7
W5PU65	IKBIP	2.47741	0.0408809	up	Uncharacterized protein
A0A6P3YFK4	U2AF1	2.96462	0.0474278	up	splicing factor U2AF 35 kDa subunit isoform X1
A0A6P7ES71	SPINT2	0.325054	0.000590847	down	kunitz-type protease inhibitor 2
A0A6P3EDQ3	NHLRC2	2.5902	0.000897577	up	NHL repeat-containing protein 2 isoform X1
W5PD74	UFSP2	∞	0	up	Uncharacterized protein
A0A6P3EA65	PDE6D	2.3294	0.00461849	up	Retinal rod rhodopsin-sensitive cGMP 3,5-cyclic phosphodiesterase subunit delta
A0A6P3T905	UBE4A	3.58765	0.00840362	up	ubiquitin conjugation factor E4 A
A0A6P3TE25	SRSF11	∞	0	up	serine/arginine-rich splicing factor 11 isoform X4
W5P7W2	SDF4	3.08824	0.000577657	up	45 kDa calcium-binding protein
A0A6P7D5R7	NT5DC2	3.26809	0.00889742	up	5-nucleotidase domain-containing protein 2
A0A6P7DC14	AS3MT	2.74596	0.0230958	up	arsenite methyltransferase
W5PPH9	TMCO1	0.258399	0.000300417	down	Calcium load-activated calcium channel
A0A6P7EI47	MYBBP1A	5.58754	0.0222496	up	myb-binding protein 1A
A0A6P3E8I4	FKBP7	∞	0	up	Peptidylprolyl isomerase
A0A6P3EAV5	SNRPE	8.24817	0.0105818	up	Small nuclear ribonucleoprotein E
W5PW24	LOC101123613	∞	0	up	THO complex subunit 2
W5PIC2	HDAC2	2.4799	0.0482976	up	Histone deacetylase 2
A0A6P3EDH7	AZU1	5.17511	0.0494137	up	azurocidin
A0A6P3E6F1	ACYP1	0.0303077	0.00826809	down	Acylphosphatase
W5PGH4	TNKS1BP1	4.23116	0.0100066	up	Tankyrase_bdg_C domain-containing protein
A0A6P7D101	SELENOM	∞	0	up	selenoprotein M
A0A6P7EQB2	HSPA14	2.66013	0.0053139	up	Heat shock 70 kDa protein 14
A0A6P3CX18	CD81	2.45954	0.00737724	up	Tetraspanin
A0A6P9FNA9	SLC12A4	∞	0	up	solute carrier family 12 member 4
A0A6P7DG25	POFUT2	0.45684	0.0351427	down	Peptide-O-fucosyltransferase
W5NVV2	RAB32	∞	0	up	Ras-related protein Rab
A0A6P3EFY3	TXNL4A	∞	0	up	Thioredoxin-like protein
A0A6P7DYU6	RBFOX2	∞	0	up	RNA binding protein fox-1 homolog
A0A6P7DUA9	PTMS	0.393619	0.0288019	down	parathymosin
A0A6P3E8Z2	CHMP5	2.88237	7.64353e-05	up	charged multivesicular body protein 5
A0A6P3ES90	MPP1	∞	0	up	55 kDa erythrocyte membrane protein
A0A6P3TFL2	GREM1	0.383498	0.00577311	down	gremlin-1
P54230	CATHL1A	2.47108	0.00538772	up	Cathelicidin-1
A0A6P3EHE8	MIEN1	0.464896	0.0217039	down	migration and invasion enhancer 1
A0A6P3YLD2	AHCYL2	0.466745	0.00839355	down	Adenosylhomocysteinase
A0A6P3TPX4	YTHDC1	∞	0	up	YTH domain-containing protein 1 isoform X1
A0A6P7D2V9	DLK1	∞	0	up	protein delta homolog 1 isoform X3
A0A6P3TWP8	DERL2	-	0	down	Derlin
A0A6P3YPH3	RCOR3	-	0	down	REST corepressor 3 isoform X2
W5QIB2	CHCHD5	0.365544	0.0379309	down	CX9C domain-containing protein
A0A6P3E2P5	CEBPZ	-	0	down	CCAAT/enhancer-binding protein zeta
W5Q9V9	TMEM205	0.462979	0.00764454	down	Transmembrane protein 205
A0A6P3EMH3	TRAPPC11	-	0	down	Trafficking protein particle complex subunit 11
A0A6P7DPN6	AGPS	-	0	down	Alkylglycerone-phosphate synthase
A0A6P3YPE0	CTNNBIP1	-	0	down	beta-catenin-interacting protein 1 isoform X2
A0A6P7DG96	MAZ	∞	0	up	myc-associated zinc finger protein isoform X3
A0A6P3TVC2	LOC101116336	0.472041	0.0225211	down	Carboxylic ester hydrolase
A0A6P3E725	MRPS21	0.436504	0.0289663	down	28S ribosomal protein S21, mitochondrial
A0A6P3E0N4	DTYMK	2.68071	0.0491833	up	dTMP kinase
W5PMH6	LCN2	2.66225	0.030368	up	Lipocln_cytosolic_FA-bd_dom domain-containing protein
A0A6P3E8A1	A2ML1	0.421	0.0279251	down	alpha-2-macroglobulin-like protein 1 isoform X2
W5P468	UTP15	∞	0	up	U3 small nucleolar RNA-associated protein 15 homolog
A0A6P3TG53	DNAJC21	∞	0	up	dnaJ homolog subfamily C member 21 isoform X1
A0A6P7DT22	SURF4	-	0	down	Surfeit locus protein 4
A0A6P3TKI9	A2ML1	0.489818	0.0248396	down	alpha-2-macroglobulin-like protein 1 isoform X4
W5PTM9	UBE2V2	0.402563	0.0133215	down	UBC core domain-containing protein
A0A6P7DR69	BSDC1	-	0	down	BSD domain-containing protein 1 isoform X1
W5PMI0	TEX10	0.492157	0.007665	down	Ipi1_N domain-containing protein
A0A6P7ET20	LOC114117813	-	0	down	Galectin
A0A6P7DV86	SPTAN1	0.342178	0.0413967	down	spectrin alpha chain, non-erythrocytic 1 isoform X10
W5Q7Z7	DSP	0.34656	0.0288845	down	SH3 domain-containing protein
W5PNA4	CBS	∞	0	up	Cystathionine beta-synthase
O18751	PYGM	-	0	down	Glycogen phosphorylase, muscle form
A0A6P3TGQ1	LOC101106652	2.00667	0.0193909	up	Olfactory receptor
A0A6P3YN53	TMEM40	0.463653	0.0271627	down	transmembrane protein 40 isoform X5
E3VW84		0.326814	0.0183255	down	Keratin 82 (Fragment)
W5Q7Q4	HSPA12A	∞	0	up	Uncharacterized protein
Note that “∞”means this protein is only expressed in day 45, while “–”means this protein is only expressed in day 60.

## Sheet: Table S5
Table S5. The GO functional enrichments of differentially expressed proteins between sheep rumen epithelium of day 0 and day 15.
Functional enrichment term	GO Term	GO Class	P value	NO. of proteins	Pivotal protein ID
GO:0005739	mitochondrion	CC	6.07974e-12	27	A0A6P3EGS7 A0A6P7DCY1 A0A6P3E9V4 A0A6P7D348 W5P896 W5PW27 A0A6P3EFL1 A0A6P7ECW4 W5P5V3 A0A6P3T8X3 D5M8S1 A0A6P7DFU6 A0A6P3EDT2 W5PIG1 W5QHP0 W5P9Q8 W5Q5Z6 A0A6P7ERS8 A0A6P3DZL9 A0A6P3E3K5 A0A6P3EBM2 W5PS50 A0A6P3EMD7 A0A6P3TA38 A0A6P3YN39 W5PFC1 A0A6P3E5M1
GO:0044429	mitochondrial part	CC	5.29299e-10	20	A0A6P3EGS7 A0A6P7DCY1 A0A6P3E9V4 A0A6P7D348 W5P896 W5PW27 A0A6P7ECW4 A0A6P3T8X3 A0A6P3EDT2 W5PIG1 W5QHP0 W5P9Q8 W5Q5Z6 A0A6P7ERS8 A0A6P3DZL9 A0A6P3E3K5 A0A6P3EBM2 W5PS50 A0A6P3EMD7 A0A6P3YN39
GO:0015078	hydrogen ion transmembrane transporter activity	MF	2.65615e-07	16	W5QEA9 A0A6P7EQR6 A0A6P3TL70 A0A6P3EC26 A0A6P7D348 W5PW27 A0A6P3EFL1 W5Q0Q5 A0A6P7E7R6 A0A6P7F0V3 A0A6P7EXT1 A0A6P7E763 A0A6P3EMD7 A0A6P3TA38 O18882 A0A7G9UIH2
GO:0022857	transmembrane transporter activity	MF	3.50489e-07	20	A0A5H1ZRN7 W5QEA9 A0A6P7EQR6 A0A6P3TL70 A0A6P3EC26 A0A6P9FQQ3 A0A6P7D348 W5PW27 A0A6P3EFL1 W5Q0Q5 A0A6P7E7R6 W5NWJ8 A0A6P7F0V3 A0A6P7EW00 A0A6P7EXT1 A0A6P7E763 A0A6P3EMD7 A0A6P3TA38 O18882 A0A7G9UIH2
GO:0022891	substrate-specific transmembrane transporter activity	MF	1.45498e-06	19	W5QEA9 A0A6P7EQR6 A0A6P3TL70 A0A6P3EC26 A0A6P9FQQ3 A0A6P7D348 W5PW27 A0A6P3EFL1 W5Q0Q5 A0A6P7E7R6 W5NWJ8 A0A6P7F0V3 A0A6P7EW00 A0A6P7EXT1 A0A6P7E763 A0A6P3EMD7 A0A6P3TA38 O18882 A0A7G9UIH2
GO:0005215	transporter activity	MF	4.3393e-06	25	G3LUQ4 P11839 A0A5H1ZRN7 W5QEA9 A0A6P7EQR6 A0A6P3TL70 A0A6P3EC26 A0A6P9FQQ3 A0A6P7D348 W5PW27 A0A6P3EFL1 W5Q0Q5 A0A6P3T9P0 A0A6P7E7R6 W5NWJ8 A0A6P7F0V3 A0A6P7EW00 A0A6P7EXT1 A0A6P7E763 A0A6P9FNA9 A0A6P3EMD7 W5Q9W1 A0A6P3TA38 O18882 A0A7G9UIH2
GO:0015075	ion transmembrane transporter activity	MF	5.78296e-06	18	W5QEA9 A0A6P7EQR6 A0A6P3TL70 A0A6P3EC26 A0A6P9FQQ3 A0A6P7D348 W5PW27 A0A6P3EFL1 W5Q0Q5 A0A6P7E7R6 A0A6P7F0V3 A0A6P7EW00 A0A6P7EXT1 A0A6P7E763 A0A6P3EMD7 A0A6P3TA38 O18882 A0A7G9UIH2
GO:0055085	transmembrane transport	BP	6.99967e-06	22	A0A5H1ZRN7 A0A6P3EQI3 A0A6P3EGS7 A0A6P3EK28 W5QEA9 A0A6P3TL70 W5Q740 W5QET6 A0A6P3E9V4 W5PTA0 W5Q0Q5 A0A6P3EF50 A0A6P3EDT2 A0A6P7E7R6 W5NWJ8 A0A6P7F0V3 A0A6P7EW00 A0A6P7EXT1 A0A6P9FNA9 A0A6P7EN68 W5PI66 O18882
GO:0009055	electron carrier activity	MF	7.54808e-06	14	A0A6P3E6H0 A0A6P7DTG5 A0A6P7EQR6 A0A6P7ERC6 A0A6P7D348 A0A6P3TRU7 W5PW27 A0A6P3EFL1 W5Q341 W5Q337 A0A6P3EMD7 A0A6P3TA38 A1YC90 A0A7G9UIH2
GO:0005740	mitochondrial envelope	CC	8.88536e-06	15	A0A6P3EGS7 A0A6P7DCY1 A0A6P3E9V4 A0A6P7D348 W5PW27 A0A6P7ECW4 A0A6P3T8X3 A0A6P3EDT2 W5P9Q8 W5Q5Z6 A0A6P3DZL9 A0A6P3E3K5 A0A6P3EBM2 W5PS50 A0A6P3EMD7
GO:0031967	organelle envelope	CC	1.18653e-05	16	W5NQB8 A0A6P3EGS7 A0A6P7DCY1 A0A6P3E9V4 A0A6P7D348 W5PW27 A0A6P7ECW4 A0A6P3T8X3 A0A6P3EDT2 W5P9Q8 W5Q5Z6 A0A6P3DZL9 A0A6P3E3K5 A0A6P3EBM2 W5PS50 A0A6P3EMD7
GO:0044446	intracellular organelle part	CC	2.11948e-05	57	W5Q9T3 A0A6P3EBJ0 W5Q5N9 A0A6P7DXS0 A0A6P7DXN6 A0A6P7EGL0 A0A6P3T3X5 A0A6P3EPM7 W5NQB8 A0A6P7DW89 A0A6P3YNP1 A0A6P7EG21 A0A6P3E858 A0A6P3YGH0 A0A6P3EAG6 W5Q5U5 A0A6P7DXP9 A0A6P3T3Z3 A0A6P3TL58 A0A6P3EJM0 E3VW84 A0A6P3T3Y7 A0A6P7EI90 A0A6P3EEB1 A0A6P3TLC9 A0A6P3EGS7 A0A6P7DCY1 W5PS58 W5Q678 A0A6P3E9V4 A0A6P7D348 W5P896 A0A6P9FR08 W5PW27 A0A6P7ECW4 A0A6P3T8X3 A0A6P7DD57 A0A6P3EDT2 W5PIG1 W5QHP0 W5P…
GO:0022892	substrate-specific transporter activity	MF	4.39172e-05	20	W5QEA9 A0A6P7EQR6 A0A6P3TL70 A0A6P3EC26 A0A6P9FQQ3 A0A6P7D348 W5PW27 A0A6P3EFL1 W5Q0Q5 A0A6P3T9P0 A0A6P7E7R6 W5NWJ8 A0A6P7F0V3 A0A6P7EW00 A0A6P7EXT1 A0A6P7E763 A0A6P3EMD7 A0A6P3TA38 O18882 A0A7G9UIH2
GO:0031966	mitochondrial membrane	CC	4.88103e-05	13	A0A6P3EGS7 A0A6P7DCY1 A0A6P3E9V4 A0A6P7D348 A0A6P7ECW4 A0A6P3T8X3 A0A6P3EDT2 W5P9Q8 W5Q5Z6 A0A6P3E3K5 A0A6P3EBM2 W5PS50 A0A6P3EMD7
GO:0015986	ATP synthesis coupled proton transport	BP	0.000128809	8	A0A6P3EQI3 A0A6P3EK28 W5QEA9 W5PTA0 W5Q0Q5 A0A6P7E7R6 A0A6P7EXT1 A0A6P7EN68
GO:0006811	ion transport	BP	0.000393948	18	A0A6P3EQI3 W5PEP7 A0A6P3EK28 W5QEA9 A0A6P3TL70 W5P945 A0A6P9FQQ3 W5PTA0 W5Q0Q5 A0A6P7E7R6 A0A6P7F0V3 A0A6P7EW00 A0A6P7EXT1 A0A6P3DZL9 A0A6P9FNA9 W5PS50 A0A6P7EN68 O18882
GO:0005743	mitochondrial inner membrane	CC	0.000416087	9	A0A6P7DCY1 A0A6P7D348 A0A6P7ECW4 A0A6P3EDT2 W5P9Q8 W5Q5Z6 A0A6P3EBM2 W5PS50 A0A6P3EMD7
GO:0015672	monovalent inorganic cation transport	BP	0.000445732	12	A0A6P3EQI3 W5PEP7 A0A6P3EK28 W5QEA9 A0A6P3TL70 W5P945 W5PTA0 W5Q0Q5 A0A6P7E7R6 A0A6P7EXT1 A0A6P7EN68 O18882
GO:1902600	hydrogen ion transmembrane transport	BP	0.000459164	10	A0A6P3EQI3 A0A6P3EK28 W5QEA9 A0A6P3TL70 W5PTA0 W5Q0Q5 A0A6P7E7R6 A0A6P7EXT1 A0A6P7EN68 O18882
GO:0043229	intracellular organelle	CC	0.000503437	101	W5Q9T3 A0A6P7EI98 A0A6P3EBJ0 W5Q5N9 A0A6P7DXS0 W5NX11 A0A6P7DK33 A0A6P7EP53 A0A6P7DXN6 A0A6P7EGL0 A0A6P7DTN1 A0A6P3T3X5 A0A6P3EPM7 W5NQB8 A0A6P7DW89 W5QHZ7 A0A6P3YNP1 A0A6P7DT32 A0A6P7EDQ1 W5Q3C2 A0A6P7EG21 A0A6P3E5M1 A0A6P3E858 A0A6P3YGH0 A0A6P3EAG6 W5Q5U5 A0A6P7DXP9 A0A6P3T3Z3 W5P6B0 A0A6P3TL58 A0A6P3EJM0 E3VW84 A0A6P3T3Y7 W5P416 A0A6P7EI90 A0A6P3YLE3 A0A6P3EEB1 A0A6P3TLC9 A0A6P3EGS7 A0A6P7DCY1…
GO:0004129	cytochrome-c oxidase activity	MF	0.000515497	7	A0A6P7EQR6 A0A6P7D348 W5PW27 A0A6P3EFL1 A0A6P3EMD7 A0A6P3TA38 A0A7G9UIH2
GO:0008137	NADH dehydrogenase (ubiquinone) activity	MF	0.000515497	7	W5PB27 W5P5V3 D5M8S1 W5Q341 W5P9Q8 A0A7G9UFS1 Q5MA70
GO:0015992	proton transport	BP	0.000776386	11	A0A6P3EQI3 W5PEP7 A0A6P3EK28 W5QEA9 A0A6P3TL70 W5PTA0 W5Q0Q5 A0A6P7E7R6 A0A6P7EXT1 A0A6P7EN68 O18882
GO:0006812	cation transport	BP	0.000870934	14	A0A6P3EQI3 W5PEP7 A0A6P3EK28 W5QEA9 A0A6P3TL70 W5P945 W5PTA0 W5Q0Q5 A0A6P7E7R6 A0A6P7F0V3 A0A6P7EXT1 A0A6P3DZL9 A0A6P7EN68 O18882
GO:0005882	intermediate filament	CC	0.000994536	19	W5Q9T3 A0A6P3EBJ0 W5Q5N9 A0A6P7DXS0 A0A6P7DXN6 A0A6P7EGL0 A0A6P7DW89 A0A6P3E858 A0A6P3EAG6 W5Q5U5 A0A6P7DXP9 A0A6P3TL58 E3VW84 A0A6P3TLC9 A0A6P9FR08 A0A6P3EHH3 A0A6P7DW85 A0A6P7DWQ6 W5PZX0
GO:0005759	mitochondrial matrix	CC	0.00109097	5	W5P896 W5PIG1 W5QHP0 A0A6P7ERS8 A0A6P3YN39
GO:0031090	organelle membrane	CC	0.00109474	17	A0A6P3EEB1 A0A6P3EGS7 A0A6P7DCY1 W5PS58 W5Q678 A0A6P3E9V4 A0A6P7D348 A0A6P7ECW4 A0A6P3T8X3 A0A6P3EDT2 W5P9Q8 W5Q5Z6 A0A6P3E3K5 A0A6P3EBM2 W5PS50 A0A6P3EMD7 A0A6P7DY97
GO:0005761	mitochondrial ribosome	CC	0.00116626	4	W5PIG1 W5QHP0 A0A6P7ERS8 A0A6P3YN39
GO:0098800	inner mitochondrial membrane protein complex	CC	0.00198811	6	A0A6P7DCY1 A0A6P7ECW4 A0A6P3EDT2 W5Q5Z6 A0A6P3EBM2 A0A6P3EMD7
GO:0043231	intracellular membrane-bounded organelle	CC	0.00206782	55	A0A6P7DK33 A0A6P7DTN1 A0A6P3T3X5 A0A6P3EPM7 W5NQB8 A0A6P7DT32 A0A6P7EG21 A0A6P3E5M1 A0A6P3YGH0 A0A6P3T3Z3 W5P6B0 A0A6P3EJM0 A0A6P3T3Y7 W5P416 A0A6P3YLE3 A0A6P3EEB1 A0A6P3EGS7 A0A6P7DCY1 W5PS58 W5Q678 A0A6P3E9V4 A0A6P7D348 W5P896 W5PW27 A0A6P3EFL1 A0A6P7ECW4 W5P5V3 A0A6P3T9P0 A0A6P3T8X3 D5M8S1 A0A6P7DFU6 A0A6P3EDT2 W5PIG1 W5QHP0 A0A6P3TIX8 W5P9Q8 W5Q5Z6 A0A6P3EMH7 A0A6P7ERS8 A0A6P3DZL9 A0A6P3E3K5 …
GO:0016491	oxidoreductase activity	MF	0.00233187	44	A0A6P7EQQ0 A0A6P3YLI0 A0A6P3ELK2 A0A6P7DBP2 A0A6P7DHK3 A0A6P3E6H0 W5QIQ6 A0A6P3ED35 W5NYL0 A0A6P7D1T1 A0A6P3EED1 A0A6P3YPH9 W5PLM2 A0A6P3TCT8 A0A6P3YLE3 A0A411EYW6 A0A6P3EHI6 A0A6P3EBV7 W5P8L0 A0A6P7EQR6 A0A6P3EC26 A0A6P7D348 W5PW27 A0A6P3EFL1 W5PB27 W5P5V3 D5M8S1 W5PKD2 W5QH53 W5Q341 A0A6P7DRR2 W5Q337 W5P9Q8 A0A6P7DZE1 A0A6P3YMC3 A0A6P7E763 A0A7G9UFS1 A0A6P3EMD7 W5Q6S6 A0A6P3TA38 A0A6P7DIM4 A1YC…
GO:0006334	nucleosome assembly	BP	0.00240772	7	A0A6P7DTN1 A0A6P3T3X5 A0A6P3EPM7 A0A6P3YGH0 A0A6P3T3Z3 A0A6P3EJM0 A0A6P3T3Y7
GO:0016020	membrane	CC	0.00289821	71	W5P8U8 A0A6P7EIS7 W5Q2V0 A0A6P7E848 W5NT74 A0A6P7EG21 A0A6P3TJB3 W5Q7V8 A0A5H1ZRN7 W5PWC5 A0A6P7EDT8 A0A6P3EB77 A0A6P3EEB1 A0A6P3EL65 A0A6P3EGS7 W5Q740 W5P945 A0A6P9FQQ3 W5QET6 A0A6P7DCY1 W5PS58 W5Q678 A0A6P3E9V4 A0A6P7D348 A0A6P7E2N2 W5NRY9 W5Q4H1 A0A6P7EIL1 W5PXF6 A0A6P7ECW4 A0A6P7DC32 A0A6P3EF50 A0A6P3T8X3 A0A6P3EDT2 W5Q341 A0A6P7ENX9 W5P9Q8 W5Q5Z6 W5NS07 W5QBA4 W5NWJ8 A0A6P3EMH7 W5NWN1 A0A6P7…
GO:0046129	purine ribonucleoside biosynthetic process	BP	0.00378511	9	A0A6P3EQI3 A0A6P3EK28 W5QEA9 W5PTA0 W5Q0Q5 W5NW49 A0A6P7E7R6 A0A6P7EXT1 A0A6P7EN68
GO:0000786	nucleosome	CC	0.00419702	6	A0A6P3T3X5 A0A6P3EPM7 A0A6P3YGH0 A0A6P3T3Z3 A0A6P3EJM0 A0A6P3T3Y7
GO:0044444	cytoplasmic part	CC	0.00426376	56	W5QHZ7 A0A6P7EG21 A0A6P3E5M1 A0A6P3YLE3 A0A6P3EEB1 A0A6P3EGS7 A0A6P7DCY1 W5PS58 W5Q678 A0A6P3E9V4 A0A6P7D348 W5P896 W5PW27 A0A6P3EFL1 A0A6P7ECW4 W5P5V3 A0A6P3T8X3 D5M8S1 A0A6P7DFU6 A0A6P3EQM8 A0A6P3E813 A0A6P3EDT2 W5PIG1 W5QHP0 W5P9Q8 W5QEM0 W5PCD2 A0A6P7ERN2 W5Q5Z6 A0A6P7E2V2 A0A6P3EMH7 A0A6P7ERS8 A0A6P3ECS4 A0A6P3DZL9 A0A6P3E8G7 A0A6P3E3K5 A0A6P7E945 A0A6P7DYH0 A0A6P3TJT1 A0A6P3EBM2 W5PS50 W5PW…
GO:0006164	purine nucleotide biosynthetic process	BP	0.0049248	10	A0A6P7D305 A0A6P3EQI3 A0A6P3EK28 W5QEA9 W5PTA0 W5Q0Q5 W5NW49 A0A6P7E7R6 A0A6P7EXT1 A0A6P7EN68
GO:0009152	purine ribonucleotide biosynthetic process	BP	0.00577262	9	A0A6P3EQI3 A0A6P3EK28 W5QEA9 W5PTA0 W5Q0Q5 W5NW49 A0A6P7E7R6 A0A6P7EXT1 A0A6P7EN68
GO:0006541	glutamine metabolic process	BP	0.00632505	3	A0A6P7EP29 A0A6P7DIQ8 A0A6P7EE04
GO:0070069	cytochrome complex	CC	0.00632505	3	A0A6P7ECW4 A0A6P3EBM2 A0A6P3EMD7
GO:0044710	single-organism metabolic process	BP	0.00644786	86	A0A6P7EQQ0 W5PYD1 W5NRG0 A0A6P3YLI0 A0A6P7D305 A0A6P7DBP2 A0A6P7DHK3 A0A6P3YKX8 A0A6P3YNY7 W5PR48 A0A6P7DE83 A0A6P7EFU7 A0A6P3E6H0 A0A6P3EQI3 W5PQL0 W5QIQ6 W5PEP7 A0A6P7DS14 A0A6P3ED35 W5QGT9 A0A6P7EL95 A0A6P3EDU1 W5NYL0 A0A6P7D1T1 A0A6P3CWY3 W5PDU8 A0A6P3EED1 A0A6P3YPH9 W5QG62 W5PLM2 A0A6P3TCT8 A0A6P3T5V7 A0A6P3YLE3 A0A411EYW6 W5Q3H9 A0A6P3EHI6 W5PS45 W5PUV3 A0A6P3EBV7 W5P8N9 A0A6P3EK28 W5QEA9 W…
GO:0030246	carbohydrate binding	MF	0.00663889	8	W5QIW1 A0A6P7DVM2 A0A6P3TEL7 A0A6P3E8M4 A0A6P3YJT2 W5P760 A0A6P3ELD6 W5Q3U3
GO:0006325	chromatin organization	BP	0.00663889	8	A0A6P7DTN1 A0A6P3T3X5 A0A6P3EPM7 A0A6P7DT32 A0A6P3YGH0 A0A6P3T3Z3 A0A6P3EJM0 A0A6P3T3Y7
GO:0030170	pyridoxal phosphate binding	MF	0.00740133	7	A0A6P3EFE9 A0A6P3TY36 A0A6P3ERH2 A0A6P3YSJ0 W5P896 W5NX59 A0A6P7EDD0
GO:0043232	intracellular non-membrane-bounded organelle	CC	0.00812804	57	W5Q9T3 A0A6P7EI98 A0A6P3EBJ0 W5Q5N9 A0A6P7DXS0 W5NX11 A0A6P7EP53 A0A6P7DXN6 A0A6P7EGL0 A0A6P3T3X5 A0A6P3EPM7 A0A6P7DW89 W5QHZ7 A0A6P3YNP1 A0A6P7EDQ1 W5Q3C2 A0A6P3E858 A0A6P3YGH0 A0A6P3EAG6 W5Q5U5 A0A6P7DXP9 A0A6P3T3Z3 A0A6P3TL58 A0A6P3EJM0 E3VW84 A0A6P3T3Y7 A0A6P7EI90 A0A6P3TLC9 A0A6P9FR08 A0A6P7DD57 A0A6P3EQM8 A0A6P3E813 W5PIG1 W5QHP0 W5QEM0 W5PCD2 A0A6P7ERN2 A0A6P7E2V2 A0A6P7ERS8 A0A6P3ECS4 A0A…
GO:0044281	small molecule metabolic process	BP	0.0105896	37	W5PYD1 A0A6P7D305 A0A6P3YKX8 A0A6P3YNY7 W5PR48 A0A6P3EQI3 W5PEP7 A0A6P7DS14 A0A6P7EL95 A0A6P3CWY3 W5PDU8 W5QG62 W5PLM2 A0A6P3YLE3 W5Q3H9 W5PS45 W5PUV3 A0A6P3EK28 W5QEA9 A0A6P3ERH2 A0A6P3TMM6 W5PTA0 A0A6P7EP29 W5Q0Q5 A0A6P7DIQ8 W5NW49 W5PLQ3 A0A6P7E7R6 A0A6P7EXT1 A0A6P7E6N9 A0A6P7EE04 A0A6P7EN68 A0A6P3E518 W5QDG4 A0A6P7DIM4 W5QGP0 A0A6P3EJF6
GO:0044464	cell part	CC	0.0112523	129	A0A6P3YNG8 A0A6P7EBH5 W5Q9T3 A0A6P7EI98 A0A6P3EBJ0 W5Q5N9 A0A6P7EIS7 A0A6P7DXS0 W5NX11 A0A6P7DK33 A0A6P7EP53 A0A6P7DXN6 A0A6P7EGL0 A0A6P7DTN1 A0A6P3T3X5 W5PM65 A0A6P3EPM7 W5NQB8 A0A6P7E848 A0A6P3E9Z0 A0A6P7DW89 W5QHZ7 A0A6P3YNP1 A0A6P7DT32 A0A6P3YKX8 A0A6P7EDQ1 W5Q3C2 A0A6P7EG21 A0A6P3E5M1 A0A6P3E858 A0A6P3YGH0 A0A6P3EAG6 W5Q5U5 A0A6P7DXP9 A0A6P3T3Z3 Q6B7M7 W5P6B0 A0A6P3T2S5 W5Q9P7 A0A6P3TL58 A0A…
GO:0005506	iron ion binding	MF	0.0120454	9	A0A6P7DE83 A0A6P3YKW7 A0A6P3TA60 A0A6P3E768 A0A6P3ER25 A0A6P7DUZ6 W5QC92 A0A6P7EUT3 A0A6P7EWB3
GO:0005746	mitochondrial respiratory chain	CC	0.0127353	4	A0A6P7DCY1 A0A6P7ECW4 A0A6P3EBM2 A0A6P3EMD7
GO:0098803	respiratory chain complex	CC	0.0127353	4	A0A6P7DCY1 A0A6P7ECW4 A0A6P3EBM2 A0A6P3EMD7
GO:0020037	heme binding	MF	0.0137489	11	P02083 A0A6P7DE83 A0A6P7ERC6 A0A6P3YKW7 A0A6P3TA60 A0A6P3TRU7 A0A6P3E768 A0A6P3ER25 W5QC92 A0A6P7EUT3 A0A6P7EWB3
GO:0005507	copper ion binding	MF	0.0139875	5	A0A6P3TCT8 A0A6P7E6H6 A0A6P3DZL9 W5P4B0 A0A7G9UIH2
GO:0005198	structural molecule activity	MF	0.0202232	46	A0A6P7EBH5 W5Q9T3 A0A6P3EBJ0 W5Q5N9 A0A6P7DXS0 W5NX11 A0A6P7EP53 A0A6P7DXN6 A0A6P7EGL0 A0A6P7DW89 W5QHZ7 A0A6P3E858 A0A6P3EAG6 W5Q5U5 A0A6P7DXP9 A0A6P7DUM2 A0A6P3TL58 E3VW84 A0A6P3TLC9 A0A6P9FR08 A0A6P7DFU6 A0A6P3EQM8 W5PQA3 A0A6P3E813 W5PIG1 W5QHP0 W5QEM0 W5PCD2 A0A6P7ERN2 A0A6P7E2V2 A0A6P3ECS4 A0A6P3EHH3 A0A6P3E8G7 A0A6P3TJT1 W5PWH1 A0A6P7DW85 A0A6P3ED49 A0A6P3E8V2 A0A6P7DWQ6 A0A6P3E725 W5P547 …
GO:1902495	transmembrane transporter complex	CC	0.0218014	3	W5P945 A0A6P7ECW4 A0A6P3EBM2
GO:0006839	mitochondrial transport	BP	0.0218014	3	A0A6P3T8X3 A0A6P3EDT2 W5PS50
GO:0005044	scavenger receptor activity	MF	0.0254006	4	A0A6P3TEL7 A0A6P3E8M4 A0A6P7EIL1 W5NT26
GO:0004222	metalloendopeptidase activity	MF	0.0254006	4	A0A6P7E9G4 A0A6P3EL65 C8BKE2 W5QG63
GO:0044424	intracellular part	CC	0.0254497	113	W5Q9T3 A0A6P7EI98 A0A6P3EBJ0 W5Q5N9 A0A6P7DXS0 W5NX11 A0A6P7DK33 A0A6P7EP53 A0A6P7DXN6 A0A6P7EGL0 A0A6P7DTN1 A0A6P3T3X5 W5PM65 A0A6P3EPM7 W5NQB8 A0A6P7E848 A0A6P3E9Z0 A0A6P7DW89 W5QHZ7 A0A6P3YNP1 A0A6P7DT32 A0A6P3YKX8 A0A6P7EDQ1 W5Q3C2 A0A6P7EG21 A0A6P3E5M1 A0A6P3E858 A0A6P3YGH0 A0A6P3EAG6 W5Q5U5 A0A6P7DXP9 A0A6P3T3Z3 W5P6B0 A0A6P3TL58 A0A6P3EJM0 E3VW84 A0A6P3T3Y7 A0A6P7DS14 W5P416 A0A6P7EI90 A0A…
GO:0006955	immune response	BP	0.026994	11	A0A6P3TEL7 A0A6P3E8M4 A0A6P7DVY5 A0A6P7DUT1 A0A6P3YK43 W1I737 A0A1Y5U0T1 Q30778 F8T888 F8T852 W5Q2E5
GO:0009116	nucleoside metabolic process	BP	0.028279	15	W5PYD1 W5PR48 A0A6P3EQI3 W5PEP7 W5QG62 W5Q3H9 A0A6P3EK28 W5QEA9 W5PTA0 W5Q0Q5 W5NW49 A0A6P7E7R6 A0A6P7EXT1 A0A6P7E6N9 A0A6P7EN68
GO:0044425	membrane part	CC	0.0291753	44	W5Q2V0 A0A6P7E848 A0A6P7EG21 A0A5H1ZRN7 A0A6P7EDT8 A0A6P3EB77 A0A6P3EEB1 A0A6P3EL65 W5Q740 W5P945 A0A6P9FQQ3 W5QET6 A0A6P7DCY1 W5PS58 W5Q678 A0A6P7E2N2 W5Q4H1 W5PXF6 A0A6P7ECW4 A0A6P7DC32 A0A6P3EF50 A0A6P3EDT2 A0A6P7ENX9 W5Q5Z6 W5NS07 W5QBA4 W5NWJ8 A0A6P3EMH7 A0A6P7F0V3 W5NZW7 A0A6P7E945 A0A6P3TQJ6 A0A6P7DYH0 A0A6P3EBM2 A0A6P3EMD7 W5NT95 W1I737 W5PK54 A0A1Y5U0T1 Q30778 A0A7G9UIH2 W5PTX3 F8T888 F8…
GO:0005886	plasma membrane	CC	0.029529	9	A0A6P7EIS7 A0A6P7E848 W5P945 A0A6P3TP98 W1I737 A0A1Y5U0T1 Q30778 F8T888 F8T852
GO:0098796	membrane protein complex	CC	0.0306112	19	A0A6P7E848 A0A6P7EG21 A0A6P3EEB1 W5P945 A0A6P7DCY1 W5PS58 W5Q678 A0A6P7ECW4 A0A6P3EDT2 W5Q5Z6 A0A6P3EMH7 A0A6P7DYH0 A0A6P3EBM2 A0A6P3EMD7 W1I737 A0A1Y5U0T1 Q30778 F8T888 F8T852
GO:0005737	cytoplasm	CC	0.031187	63	W5QHZ7 A0A6P3YKX8 A0A6P7EG21 A0A6P3E5M1 A0A6P7DS14 A0A6P3YLE3 A0A6P3EEB1 A0A6P3EGS7 A0A6P3ED16 A0A6P7DCY1 W5PS58 W5Q678 A0A6P3E9V4 A0A6P7D348 A0A6P7E2N2 W5P896 W5PW27 A0A6P3EFL1 A0A6P7ECW4 W5P5V3 A0A6P3T9P0 A0A6P3T8X3 D5M8S1 A0A6P7DFU6 A0A6P3EQM8 A0A6P3E813 A0A6P3EDT2 W5PIG1 W5QHP0 A0A6P7ERW4 W5P9Q8 W5QEM0 W5PCD2 A0A6P7ERN2 W5Q5Z6 A0A6P7E2V2 A0A6P3EMH7 A0A6P7ERS8 A0A6P3ECS4 A0A6P3DZL9 A0A6P3E8G7 …
GO:0004421	hydroxymethylglutaryl-CoA synthase activity	MF	0.034252	2	W5QGT9 A0A6P3T5V7
GO:0001533	cornified envelope	CC	0.034252	2	A0A6P7EIS7 A0A6P3TP98
GO:0030247	polysaccharide binding	MF	0.034252	2	A0A6P3TEL7 A0A6P3E8M4
GO:0030151	molybdenum ion binding	MF	0.034252	2	W5PLM2 A0A6P3TY36
GO:0004185	serine-type carboxypeptidase activity	MF	0.034252	2	A0A6P7EPG3 A0A6P3EGS0
GO:0008121	ubiquinol-cytochrome-c reductase activity	MF	0.034252	2	A0A6P3EC26 A0A6P7E763
GO:0005750	mitochondrial respiratory chain complex III	CC	0.034252	2	A0A6P7ECW4 A0A6P3EBM2
GO:0005763	mitochondrial small ribosomal subunit	CC	0.034252	2	W5PIG1 A0A6P7ERS8
GO:0007276	gamete generation	BP	0.034252	2	A0A6P7DMH6 A0A6P3ECJ7
GO:0042613	MHC class II protein complex	CC	0.0370905	5	W1I737 A0A1Y5U0T1 Q30778 F8T888 F8T852
GO:0004872	receptor activity	MF	0.0434563	6	W5PWC5 A0A6P3TEL7 A0A6P3E8M4 A0A6P7EIL1 W5NT95 W5NT26
GO:0005741	mitochondrial outer membrane	CC	0.0434801	4	A0A6P3EGS7 A0A6P3E9V4 A0A6P3T8X3 A0A6P3E3K5
GO:1902578	single-organism localization	BP	0.0468198	18	A0A6P7EBH5 A0A6P3EQI3 W5PEP7 A0A6P3EK28 W5QEA9 A0A6P3TL70 A0A6P9FQQ3 W5PS58 W5PTA0 W5Q0Q5 A0A6P3T9P0 A0A6P3EDT2 A0A6P7E7R6 W5NWJ8 A0A6P7EXT1 A0A6P3TQJ6 A0A6P7EN68 O18882
GO:0005125	cytokine activity	MF	0.0470449	3	A0A6P7DVY5 A0A6P7DUT1 A0A6P3YK43
GO:0006954	inflammatory response	BP	0.0470449	3	A0A6P7DVY5 A0A6P7DUT1 A0A6P3YK43
GO:1990204	oxidoreductase complex	CC	0.0470449	3	A0A6P7DCY1 A0A6P7ECW4 A0A6P3EBM2
GO:0044391	ribosomal subunit	CC	0.0470449	3	W5PIG1 A0A6P7ERS8 A0A6P3ED49
GO:0005615	extracellular space	CC	0.0477859	8	A0A6P3EDS8 A0A6P3T623 W5NUD6 A0A6P7DVY5 A0A6P7DUT1 A0A6P3YK43 W5NPK5 W5NSA6
GO:0044421	extracellular region part	CC	0.0480022	11	A0A6P7E9G4 A0A6P3EDS8 A0A6P3T623 W5NUD6 A0A6P7DVY5 A0A6P7DUT1 A0A6P3YIT8 A0A6P3YK43 C8BKE2 W5NPK5 W5NSA6
GO:0005622	intracellular	CC	0.0480806	120	A0A6P3YNG8 W5Q9T3 A0A6P7EI98 A0A6P3EBJ0 W5Q5N9 A0A6P7DXS0 W5NX11 A0A6P7DK33 A0A6P7EP53 A0A6P7DXN6 A0A6P7EGL0 A0A6P7DTN1 A0A6P3T3X5 W5PM65 A0A6P3EPM7 W5NQB8 A0A6P7E848 A0A6P3E9Z0 A0A6P7DW89 W5QHZ7 A0A6P3YNP1 A0A6P7DT32 A0A6P3YKX8 A0A6P7EDQ1 W5Q3C2 A0A6P7EG21 A0A6P3E5M1 A0A6P3E858 A0A6P3YGH0 A0A6P3EAG6 W5Q5U5 A0A6P7DXP9 A0A6P3T3Z3 Q6B7M7 W5P6B0 A0A6P3T2S5 W5Q9P7 A0A6P3TL58 A0A6P3EJM0 E3VW84 A0A6P3T…

## Sheet: Table S6
Table S6. The GO functional enrichments of differentially expressed proteins between sheep rumen epithelium of day 15 and day 30.
Functional enrichment term	Description	GO Class	P-value	NO. of proteins	Pivotal protein ID
GO:0004842	ubiquitin-protein transferase activity	MF	0.000590024	6	A0A6P3YQ84 A0A6P7E2I3 W5P8W0 W5P0C6 A0A6P7DFG9 A0A6P3YN17
GO:0006879	cellular iron ion homeostasis	BP	0.00524885	2	W5PY53 W5PVJ0
GO:0047429	nucleoside-triphosphate diphosphatase activity	MF	0.00524885	2	A0A6P7DK67 A0A6P3EE82
GO:0016591	DNA-directed RNA polymerase II, holoenzyme	CC	0.00524885	2	W5PCK0 A0A6P3E694
GO:0031012	extracellular matrix	CC	0.00593893	4	W5PRR2 A0A6P3YIT8 W5Q9H0 A0A6P3TU37
GO:0006400	tRNA modification	BP	0.00640605	3	A0A6P7E474 A0A6P3E7V2 A0A6P7EQU6
GO:0006396	RNA processing	BP	0.00685147	8	W5PJ99 A0A6P3YKR3 A0A6P3EAK2 A0A6P7E474 A0A6P3YG98 A0A6P3E7V2 A0A6P7EK19 A0A6P7EQU6
GO:0008199	ferric iron binding	MF	0.0149909	2	W5PY53 W5PVJ0
GO:0016570	histone modification	BP	0.0149909	2	A0A6P7DT32 A0A6P3E694
GO:1990234	transferase complex	CC	0.0160834	3	W5P8W0 W5PCK0 A0A6P3E694
GO:0016740	transferase activity	MF	0.0172739	28	W5QGT9 A0A6P7D7R8 A0A6P7DBP4 A0A6P3YQ84 A0A6P7D3F6 A0A6P3TG76 W5Q018 A0A6P7E2I3 A0A6P3TF83 A0A6P7EV68 A0A6P7E6G4 W5P8W0 A0A6P7DK67 A0A6P3YRD5 A0A6P3ELW6 W5QHB1 W5QF00 A0A6P7E516 B7U175 W5P0C6 A0A6P7DT32 W5NYK1 A0A6P7DZE3 W5PQQ8 W5QBR5 A0A6P7DFG9 A0A6P3YMT1 A0A6P3YN17
GO:0043412	macromolecule modification	BP	0.0196268	22	A0A6P7D7R8 A0A6P3TG76 W5Q018 W5P649 A0A6P7EV68 A0A6P7E474 W5P8W0 A0A6P3YRD5 W5QC54 W5QHB1 W5QF00 A0A6P7E516 B7U175 A0A6P7DT32 A0A6P3E694 A0A6P3ECX5 A0A6P3E7V2 A0A6P7DZE3 W5QBR5 A0A6P7DFG9 A0A6P7EQU6 A0A6P3YMT1
GO:0003677	DNA binding	MF	0.0265278	15	A0A6P7DFH5 A0A6P7EPX5 A0A6P7DHL8 A0A6P3E3Z9 W5PX87 A0A6P7DR81 A0A6P7D351 A0A6P3E203 A0A6P3YHQ1 W5PV69 A0A6P7ET70 A0A6P7DBZ0 A0A6P7EHP6 W5PQQ8 A0A6P7DX79
GO:0015035	protein disulfide oxidoreductase activity	MF	0.0285518	2	W5Q894 B2ZA84
GO:0006303	double-strand break repair via nonhomologous end joining	BP	0.0285518	2	A0A6P7DUK2 W5PQQ8
GO:0004672	protein kinase activity	MF	0.0399767	13	A0A6P7D7R8 A0A6P3TG76 W5Q018 A0A6P7EV68 A0A6P3YRD5 W5QHB1 W5QF00 A0A6P7E516 B7U175 A0A6P7DZE3 W5PQQ8 W5QBR5 A0A6P3YMT1
GO:0016070	RNA metabolic process	BP	0.040445	11	W5PJ99 A0A6P3YKR3 A0A6P3EAK2 A0A6P7E474 W5PCK0 A0A6P3YG98 A0A6P3E694 A0A6P3E7V2 A0A6P7EK19 W5QGP0 A0A6P7EQU6
GO:0003676	nucleic acid binding	MF	0.0408339	37	A0A6P7DFH5 A0A6P3E8M4 A0A6P3E9F9 A0A6P3E515 A0A6P7EPX5 A0A6P3EF20 W5QH63 A0A6P7DHL8 A0A6P3EFW0 W5Q9J0 A0A6P7DCF0 W5NRR0 A0A6P3EB34 W5PJ99 A0A6P3E3Z9 W5PRQ0 A0A6P3TE25 A0A6P3YM83 A0A6P3E6L3 W5PX87 A0A6P3YGV9 A0A6P7DR81 A0A6P7D351 A0A6P3E203 A0A6P7DNX0 A0A6P3YHQ1 W5PV69 A0A6P7ET70 A0A6P7DBZ0 W5PP53 A0A6P7DU52 A0A6P3YI11 A0A6P7EHP6 W5PQQ8 A0A6P7DX79 A0A6P7EQU6 A0A6P3YN17
GO:0005578	proteinaceous extracellular matrix	CC	0.0453306	2	W5PRR2 A0A6P3YIT8
GO:0006366	transcription from RNA polymerase II promoter	BP	0.0453306	2	W5PCK0 A0A6P3E694

## Sheet: Table S7
Table S7. The GO functional enrichments of differentially expressed proteins between sheep rumen epithelium of day 30 and day 45.
Functional enrichment term	Description	GO Class	P-value	NO. of proteins	Pivotal protein ID
GO:0018193	peptidyl-amino acid modification	BP	0.00220064	4	A0A6P3EDJ4 A0A6P7DH09 C5ISB2 W5NWW4
GO:0018205	peptidyl-lysine modification	BP	0.00302716	2	A0A6P3EDJ4 W5NWW4
GO:0006325	chromatin organization	BP	0.0159412	3	A0A6P7DTN1 W5NWW4 A0A6P3EJM0
GO:0051276	chromosome organization	BP	0.0186893	3	A0A6P7DTN1 W5PJ85 A0A6P3EJM0
GO:0016705	oxidoreductase activity, acting on paired donors, with incorporation or reduction of molecular oxygen	MF	0.0194695	2	A0A5J6SC24 W5QH53
GO:0008612	peptidyl-lysine modification to peptidyl-hypusine	BP	0.0322689	1	A0A6P3EDJ4
GO:0003847	1-alkyl-2-acetylglycerophosphocholine esterase activity	MF	0.0322689	1	W5P6P1
GO:0043461	proton-transporting ATP synthase complex assembly	BP	0.0322689	1	W5NSW7
GO:0000439	core TFIIH complex	CC	0.0322689	1	W5NYI8
GO:0008384	IkappaB kinase activity	MF	0.0322689	1	A0A6P7DKC7
GO:0000123	histone acetyltransferase complex	CC	0.0322689	1	W5NWW4
GO:0004402	histone acetyltransferase activity	MF	0.0322689	1	W5NWW4
GO:0016573	histone acetylation	BP	0.0322689	1	W5NWW4
GO:0016788	hydrolase activity, acting on ester bonds	MF	0.0351154	5	A0A6P3EBR4 A0A6P3YP40 W5P6P1 W5QH88 W5NZP5
GO:0005634	nucleus	CC	0.0485878	7	A0A6P7DTN1 W5PTW7 W5NZP5 W5NYI8 A0A6P3E2D0 W5NWW4 A0A6P3EJM0

## Sheet: Table S8
Table S8. The GO functional enrichments of differentially expressed proteins between sheep rumen epithelium of day 45 and day 60.
Functional enrichment term	Description	GO Class	P-value	NO. of proteins	Pivotal protein ID
GO:0006790	sulfur compound metabolic process	BP	0.0123295	2	W5PMH1 A0A6P3YLD2
GO:0004363	glutathione synthase activity	MF	0.017479	1	W5PMH1
GO:0004637	phosphoribosylamine-glycine ligase activity	MF	0.017479	1	W5PUE5
GO:0009113	purine nucleobase biosynthetic process	BP	0.017479	1	W5PUE5
GO:0004866	endopeptidase inhibitor activity	MF	0.0189975	3	A0A6P7ES71 A0A6P3E8A1 A0A6P3TKI9
GO:0016879	ligase activity, forming carbon-nitrogen bonds	MF	0.0238457	2	W5PMH1 W5PUE5
GO:0004842	ubiquitin-protein transferase activity	MF	0.0307541	2	A0A6P3YQ84 A0A6P3T905
GO:0006750	glutathione biosynthetic process	BP	0.0346582	1	W5PMH1
GO:0005523	tropomyosin binding	MF	0.0346582	1	A0A6P7ENB7
GO:0051694	pointed-end actin filament capping	BP	0.0346582	1	A0A6P7ENB7
GO:0000151	ubiquitin ligase complex	CC	0.0346582	1	A0A6P3T905
GO:0034450	ubiquitin-ubiquitin ligase activity	MF	0.0346582	1	A0A6P3T905
GO:0005681	spliceosomal complex	CC	0.0346582	1	A0A6P3EFY3
GO:0008013	beta-catenin binding	MF	0.0346582	1	A0A6P3YPE0
GO:0044428	nuclear part	CC	0.0465859	2	A0A6P3EFY3 W5P468

## Sheet: Table S9
Table S9. The KEGG functional enrichments of differentially expressed proteins between sheep rumen epithelium of day 0 and day 15.
MapID	MapTitle	P value	NO. of proteins	Pivotal protein ID
map00190	Oxidative phosphorylation	1.60284e-14	47	A0A6P3EQI3 W5PEP7 A0A6P3ELK8 A0A6P7DTG5 W5PI58 W5PP37 A0A6P3EK28 W5QEA9 A0A6P7EQR6 A0A6P3TL70 A0A6P3EC26 A0A6P7DCY1 A0A6P7D348 W5PTA0 A0A6P3E749 A0A6P3TRU7 W5PW27 A0A6P3EFL1 W5Q0Q5 W5PB27 A0A6P7ECW4 W5P5V3 A0A6P7DYQ1 D5M8S1 W5QAH8 W5QHN8 W5Q341 A0A6P7E7R6 W5P9Q8 A0A6P7EXT1 A0A6P3DZL9 A0A6P7E763 A0A7G9UFS1 A0A6P3EBM2 W5NRY1 W5P4B0 A0A7M4DUF5 A0A6P3EMD7 Q5G2C6 A0A6P3YT28 A0A6P3EI17 A1YC90 W5PKK9 Q9…
map05012	Parkinson's disease	3.4628e-14	46	A0A6P3EQI3 W5PEP7 A0A6P3ELK8 A0A6P7DTG5 W5PI58 A0A6P3EGS7 W5PP37 A0A6P3EK28 W5QEA9 A0A6P7EQR6 A0A6P7ERC6 A0A6P3EC26 A0A6P7DCY1 A0A6P7D348 W5PTA0 A0A6P3E749 A0A6P3TRU7 W5PW27 A0A6P3EFL1 W5Q0Q5 W5PB27 A0A6P7ECW4 W5P5V3 A0A6P7DYQ1 D5M8S1 W5QAH8 W5QHN8 W5Q341 W5P9Q8 B2MVW9 A0A6P7DH09 A0A6P3TB42 A0A6P7E763 A0A7G9UFS1 A0A6P3EBM2 W5NRY1 A0A7M4DUF5 A0A6P3EMD7 Q5G2C6 A0A6P3EI17 W5PCT5 A1YC90 W5PKK9 Q9TR30…
map01100	Metabolic pathways	1.15435e-12	173	A0A6P7EFU7 A0A6P3E6H0 W5P2V1 A0A6P3EQI3 W5PQL0 W5PEP7 A0A6P3ED35 W5QGT9 A0A6P7DYE9 A0A6P7D3X4 A0A6P7DVM2 A0A6P3E0I4 W5QGP1 A0A6P3EDU1 W5QBF9 W5NYL0 A0A6P3E9F8 A0A6P7D1T1 A0A6P3CWY3 A0A6P3EED1 A0A6P3EFE9 A0A6P3ELK8 A0A6P3E230 A0A6P3E2K1 W5QG62 A0A6P3EMB6 W5PLM2 W5PLC9 A0A6P3E7X6 A0A6P3T5V7 A0A6P3YLE3 A0A6P3YH48 A0A6P7EB10 A0A6P7EQQ0 A0A6P7DD85 A0A411EYW6 W5Q3H9 W5PUV3 A0A6P7DTG5 A0A6P3E8M4 A0A6P3E…
map05016	Huntington's disease	5.71857e-10	46	A0A6P3EQI3 W5PEP7 A0A6P3ELK8 A0A6P7DTG5 W5PI58 A0A6P3EGS7 W5PP37 A0A6P3EK28 W5QEA9 A0A6P7EQR6 A0A6P7ERC6 A0A6P3EC26 A0A6P7DCY1 A0A6P7D348 W5PTA0 A0A6P3E8E8 A0A6P3E749 A0A6P3TRU7 W5PW27 A0A6P3EFL1 W5Q0Q5 W5PB27 A0A6P7ECW4 W5P5V3 A0A6P7DYQ1 D5M8S1 W5QAH8 W5QHN8 W5Q341 W5P9Q8 B2MVW9 A0A6P7DH09 A0A6P7E763 A0A6P3YJS8 A0A6P3EBM2 W5NRY1 W5PXJ0 A0A7M4DUF5 A0A6P3EMD7 Q5G2C6 A0A6P3EI17 W5PCT5 A1YC90 W5PKK9…
map05010	Alzheimer's disease	6.0452e-10	42	A0A6P3YNG8 A0A6P3EQI3 W5PEP7 A0A6P3ELK8 A0A6P7DTG5 W5PI58 W5PP37 A0A6P3EK28 W5QEA9 A0A6P7EQR6 A0A6P7ERC6 A0A6P3EC26 A0A6P7DCY1 A0A6P7D348 W5PTA0 A0A6P3E749 A0A6P3TRU7 W5PW27 A0A6P3EFL1 W5Q0Q5 W5PB27 A0A6P7ECW4 W5PVX8 W5P5V3 A0A6P7DYQ1 D5M8S1 W5QAH8 W5QHN8 W5Q341 W5P9Q8 A0A6P7E763 A0A6P3YJS8 A0A6P3EBM2 W5NRY1 A0A7M4DUF5 A0A6P3EMD7 Q5G2C6 A0A6P3EI17 A1YC90 W5PKK9 Q9TR30 A0A7G9UIH2
map04260	Cardiac muscle contraction	1.04404e-07	19	P04074 A0A6P3ELK8 A0A6P7EQR6 W5P945 A0A6P3EC26 A0A6P7D348 A0A6P3TRU7 W5PW27 A0A6P3EFL1 A0A6P7ECW4 A0A6P3TJ66 A0A6P7E763 A0A6P3EBM2 A0A6P3EMD7 Q28539 A1YC90 W5PKK9 Q9TR30 A0A7G9UIH2
map04932	Non-alcoholic fatty liver disease (NAFLD)	1.05738e-07	34	A0A6P3ELK8 A0A6P7DTG5 W5PI58 A0A6P7EQR6 A0A6P7ERC6 A0A6P3EC26 A0A6P3E6P9 A0A6P7DCY1 A0A6P7D348 A0A6P3E749 A0A6P3TRU7 W5PW27 A0A6P3EFL1 W5PB27 A0A6P7ECW4 W5P5V3 A0A6P7DYQ1 D5M8S1 W5QAH8 W5QHN8 W5Q341 W5P9Q8 A0A6P7E763 A0A6P3EBM2 W5NRY1 A0A6P7DXK6 A0A7M4DUF5 A0A6P3EMD7 Q5G2C6 A0A6P3EI17 A1YC90 W5PKK9 Q9TR30 A0A7G9UIH2
map00140	Steroid hormone biosynthesis	0.00150388	13	A0A6P7E6Z5 A0A6P3CXV1 A0A6P7EQQ1 F1CGW1 W5PPE0 A0A6P3E768 A0A6P3ER25 A0A6P7EMN7 W5QC92 W5QD73 A0A6P3E4P3 A0A6P9FQS4 W5PK05
map01212	Fatty acid metabolism	0.00232933	13	A0A6P7EFU7 A0A6P3ED35 W5QBF9 A0A6P7D1T1 A0A6P3YLE3 A0A6P7DD85 W5Q4U5 A0A6P7E2N2 A0A6P3YPH1 A0A6P3EGZ6 W5Q990 W5P878 A0A6P7DF45
map00250	Alanine, aspartate and glutamate metabolism	0.0027833	9	A0A6P7DVM2 A0A6P3EFE9 A0A6P3TMM6 A0A6P7EP29 A0A6P7DIQ8 A0A6P7EDD0 A0A6P7D305 A0A6P7DRR2 A0A6P3T468
map00830	Retinol metabolism	0.00300994	12	A0A6P3E6H0 A0A6P3EDU1 A0A6P7E6Z5 A0A6P3CXV1 F1CGW1 W5QD93 A0A6P3ER25 W5QH00 A0A6P3E1C5 W5QD73 A0A6P7EWB3 A0A6P9FQS4
map00053	Ascorbate and aldarate metabolism	0.00315912	8	W5PQL0 A0A6P7EQQ0 A0A6P7E6Z5 A0A6P3CXV1 F1CGW1 A0A6P3CX36 W5QD73 A0A6P9FQS4
map05321	Inflammatory bowel disease (IBD)	0.0077143	8	A0A6P3E6P9 W1I737 A0A6P3YNS7 A0A1Y5U0T1 Q30778 F8T888 A0A6P3YLA4 F8T852
map00330	Arginine and proline metabolism	0.00970765	12	A0A6P7D3X4 W5NYL0 A0A6P3EFE9 W5PLC9 A0A6P7EB10 A0A6P7EQQ0 W5P8L0 A0A6P3YSJ0 A0A6P7DRR2 A0A6P3YMR4 A0A6P3TVY2 A0A6P7EQ59
map00983	Drug metabolism - other enzymes	0.00981975	11	W5QG62 W5Q3H9 A0A6P7DID4 A0A6P7E6Z5 A0A6P3CXV1 F1CGW1 W5P266 W5QD73 A0A6P7ETU4 W5PR48 A0A6P9FQS4
map05150	Staphylococcus aureus infection	0.00981975	11	A0A6P7EL75 A0A6P3T623 A0A6P3TSE6 W1I737 W5NPK5 A0A1Y5U0T1 Q30778 W5P336 F8T888 F8T852 W5PDP6
map04672	Intestinal immune network for IgA production	0.0106908	6	W1I737 A0A1Y5U0T1 Q30778 A0A6P7DXM2 F8T888 F8T852
map00071	Fatty acid degradation	0.0135859	12	A0A6P3ED35 A0A6P3EDU1 W5QBF9 A0A6P7D1T1 A0A6P3YLE3 A0A6P7EQQ0 A0A6P7DD85 W5Q4U5 A0A6P3YPH1 W5PKD2 W5P878 A0A6P7DF45
map04610	Complement and coagulation cascades	0.0138801	13	I1WXR3 A0A6P3EDS8 A0A6P7EL75 A0A6P3T623 W5P530 W5PZI1 A0A6P7EKK3 A0A6P3TSE6 W5Q7B0 W5NPK5 W5P336 W5NSA6 W5PDP6
map04913	Ovarian steroidogenesis	0.020164	7	A0A6P7EN67 A0A6P7EQQ1 A0A6P3TA60 W5PPE0 W5QGY6 A0A6P7EMN7 A0A6P3E4P3
map04723	Retrograde endocannabinoid signaling	0.0205993	20	W5PI58 A0A6P7DCY1 A0A6P3E749 W5PB27 W5P5V3 A0A6P7DYQ1 D5M8S1 W5QAH8 W5QHN8 W5Q341 W5P9Q8 A0A6P7E848 A0A6P3TB42 A0A6P3YJS8 A0A7G9UFS1 W5NRY1 A0A7M4DUF5 A0A6P3EI17 A0A6P3T3J0 Q5MA70
map00020	Citrate cycle (TCA cycle)	0.0216479	10	A0A6P3CWY3 A0A6P3EED1 A0A6P3E7X6 A0A6P7DTG5 A0A6P3EBV7 W5P8N9 W5NR14 W5QGQ8 A0A6P7DKU0 Q5G2C6
map01210	2-Oxocarboxylic acid metabolism	0.0252882	6	A0A6P3EFE9 A0A6P3E7X6 W5P8N9 W5NR14 A0A6P7DKU0 A0A6P7EDD0
map00040	Pentose and glucuronate interconversions	0.0260503	9	W5PQL0 A0A6P7DID4 A0A6P7E6Z5 A0A6P3CXV1 F1CGW1 A0A6P3ELK2 W5QD73 W5QFN9 A0A6P9FQS4
map00280	Valine, leucine and isoleucine degradation	0.0301245	14	A0A6P3E6H0 W5P2V1 W5QGT9 A0A6P3E0I4 W5QBF9 A0A6P7D1T1 A0A6P3T5V7 A0A6P7EQQ0 A0A6P7DD85 A0A6P3EBV7 A0A6P7EQ62 W5PBX9 A0A6P3EI71 A0A6P7DF45
map00220	Arginine biosynthesis	0.0313272	5	A0A6P3EFE9 A0A6P7EB10 A0A6P7EP29 A0A6P7DIQ8 A0A6P7EDD0
map05310	Asthma	0.0313272	5	W1I737 A0A1Y5U0T1 Q30778 F8T888 F8T852
map00062	Fatty acid elongation	0.0359969	6	W5QBF9 A0A6P7DD85 A0A6P7E2N2 W5Q990 A0A6P3YJ28 A0A6P7DF45
map00512	Mucin type O-glycan biosynthesis	0.0419886	3	A0A6P3T9B5 W5NRY9 W5NYS0
map00630	Glyoxylate and dicarboxylate metabolism	0.0425222	8	W5P2V1 A0A6P7DYE9 A0A6P3E0I4 A0A6P3EED1 A0A6P3E7X6 A0A6P3EBV7 A0A6P7EP29 A0A6P3EI71
map00860	Porphyrin and chlorophyll metabolism	0.0449255	10	A0A6P3TCT8 A0A411EYW6 A0A6P7DID4 A0A6P7E6Z5 A0A6P3CXV1 F1CGW1 W5P896 W5QD73 A0A6P9FQS4 A0A6P3EJF6
map04964	Proximal tubule bicarbonate reclamation	0.0460675	5	P04074 A0A6P3CX30 W5P945 A0A6P7DIQ8 A0A6P7F0V3
map04911	Insulin secretion	0.0492293	6	P04074 W5P945 A0A6P7EN67 A0A6P7EW00 A0A6P3YJS8 A0A5H1ZRN7

## Sheet: Table S10
Table S10. The KEGG functional enrichments of differentially expressed proteins between sheep rumen epithelium of day 15 and day 30.
MapID	MapTitle	P value	NO. of proteins	Pivotal protein ID
map04110	Cell cycle	0.00179465	8	A0A6P7DFH5 A0A6P7DU32 W5PWT5 W5PIC2 W5QF00 B7U175 A0A6P3E417 W5PQQ8
map00514	Other types of O-glycan biosynthesis	0.0079796	3	W5Q0C0 W5PQ08 W5NZC9
map04060	Cytokine-cytokine receptor interaction	0.01229	2	A0A6P7E516 A0A6P3YMT1
map03015	mRNA surveillance pathway	0.0128881	8	W5QH63 W5Q9J0 A0A6P7DCF0 A0A6P3YM83 A0A6P3EAK2 A0A6P3YG98 A0A6P7D085 A0A6P7EK19
map05202	Transcriptional misregulation in cancer	0.0210514	6	A0A6P7EPX5 W5PIC2 W5P8T1 W5QGE5 W5QBR5 W5QD24
map04120	Ubiquitin mediated proteolysis	0.0224181	7	A0A6P3YQ84 A0A6P7E2I3 W5P8W0 W5P0C6 W5Q5Z2 A0A6P3E417 A0A6P3YN17
map04310	Wnt signaling pathway	0.0240687	6	A0A6P3TFX5 W5PRR2 W5PMN3 W5QF00 W5NPZ4 A0A6P3E417
map04330	Notch signaling pathway	0.030962	3	W5PMN3 W5PIC2 A0A6P7DE75
map05215	Prostate cancer	0.0428284	5	A0A6P7EV68 W5QGE5 W5QF00 A0A6P7E516 A0A6P3YMT1

[truncated: 2 more sheets: Table S11, Table S12]
